# Supplementary material for: Histone variants in archaea and the evolution of combinatorial chromatin complexity
Source: Proc Natl Acad Sci U S A. 2020 Dec 7;117(52):33384–95. doi: 10.1073/pnas.2007056117 (PMC7776873; doi:10.1073/pnas.2007056117)
Supplement: Supplementary File [file pnas.2007056117.sd01.xlsx]

## Sheet: Tetramerisation multi_mono
Tetramer type	Species	Chain A histone ID	Chain B histone ID	Chain C histone ID	Chain D histone ID	Dimer:dimer interface energy relative to HMfB (ΔGmodel - ΔGHMfB) (kcal/mol)
heterotetramer	[Methanothermococcus thermolithotrophicus DSM 2095]	WP_018154502.1	WP_018153347.1	WP_018153347.1	WP_018154502.1	3.1632
heterotetramer	[Methanothermococcus thermolithotrophicus DSM 2095]	WP_018154502.1	WP_018154502.1	WP_018153347.1	WP_018154502.1	1.189
heterotetramer	[Methanothermococcus thermolithotrophicus DSM 2095]	WP_018153347.1	WP_018154502.1	WP_018153347.1	WP_018154502.1	0.4684
homotetramer	[Methanothermococcus thermolithotrophicus DSM 2095]	WP_018153347.1	WP_018153347.1	WP_018153347.1	WP_018153347.1	5.0469
heterotetramer	[Methanothermococcus thermolithotrophicus DSM 2095]	WP_018154502.1	WP_018153347.1	WP_018153347.1	WP_018153347.1	5.2078
heterotetramer	[Methanothermococcus thermolithotrophicus DSM 2095]	WP_018154502.1	WP_018154502.1	WP_018153347.1	WP_018153347.1	0.3805
heterotetramer	[Methanothermococcus thermolithotrophicus DSM 2095]	WP_018153347.1	WP_018154502.1	WP_018153347.1	WP_018153347.1	-5.0381
heterotetramer	[Methanothermococcus thermolithotrophicus DSM 2095]	WP_018153347.1	WP_018153347.1	WP_018154502.1	WP_018154502.1	-3.6744
heterotetramer	[Methanothermococcus thermolithotrophicus DSM 2095]	WP_018154502.1	WP_018153347.1	WP_018154502.1	WP_018154502.1	0.9973
homotetramer	[Methanothermococcus thermolithotrophicus DSM 2095]	WP_018154502.1	WP_018154502.1	WP_018154502.1	WP_018154502.1	-0.1755
heterotetramer	[Methanothermococcus thermolithotrophicus DSM 2095]	WP_018153347.1	WP_018154502.1	WP_018154502.1	WP_018154502.1	0.1169
heterotetramer	[Methanothermococcus thermolithotrophicus DSM 2095]	WP_018153347.1	WP_018153347.1	WP_018154502.1	WP_018153347.1	2.8099
heterotetramer	[Methanothermococcus thermolithotrophicus DSM 2095]	WP_018154502.1	WP_018153347.1	WP_018154502.1	WP_018153347.1	-0.4998
heterotetramer	[Methanothermococcus thermolithotrophicus DSM 2095]	WP_018154502.1	WP_018154502.1	WP_018154502.1	WP_018153347.1	0.1068
heterotetramer	[Methanothermococcus thermolithotrophicus DSM 2095]	WP_018153347.1	WP_018154502.1	WP_018154502.1	WP_018153347.1	0.2905
heterotetramer	[Methanothermococcus thermolithotrophicus DSM 2095]	WP_018153347.1	WP_018153347.1	WP_018153347.1	WP_018154502.1	7.2389
heterotetramer	[Methanothermus fervidus DSM 2088]	ADP77985.1	ADP77985.1	ADP77717.1	ADP77985.1	-1.5338
heterotetramer	[Methanothermus fervidus DSM 2088]	ADP77717.1	ADP77985.1	ADP77717.1	ADP77985.1	-0.6273
heterotetramer	[Methanothermus fervidus DSM 2088]	ADP77717.1	ADP77717.1	ADP77717.1	ADP77985.1	0.0833
heterotetramer	[Methanothermus fervidus DSM 2088]	ADP77985.1	ADP77717.1	ADP77717.1	ADP77717.1	1.1317
heterotetramer	[Methanothermus fervidus DSM 2088]	ADP77985.1	ADP77985.1	ADP77717.1	ADP77717.1	4.319
heterotetramer	[Methanothermus fervidus DSM 2088]	ADP77717.1	ADP77985.1	ADP77717.1	ADP77717.1	5.4791
homotetramer	[Methanothermus fervidus DSM 2088]	ADP77717.1	ADP77717.1	ADP77717.1	ADP77717.1	0.9597
heterotetramer	[Methanothermus fervidus DSM 2088]	ADP77985.1	ADP77717.1	ADP77985.1	ADP77985.1	1.5021
homotetramer	[Methanothermus fervidus DSM 2088]	ADP77985.1	ADP77985.1	ADP77985.1	ADP77985.1	0
heterotetramer	[Methanothermus fervidus DSM 2088]	ADP77717.1	ADP77985.1	ADP77985.1	ADP77985.1	-0.1459
heterotetramer	[Methanothermus fervidus DSM 2088]	ADP77717.1	ADP77717.1	ADP77985.1	ADP77985.1	2.9119
heterotetramer	[Methanothermus fervidus DSM 2088]	ADP77985.1	ADP77717.1	ADP77985.1	ADP77717.1	0.9942
heterotetramer	[Methanothermus fervidus DSM 2088]	ADP77985.1	ADP77985.1	ADP77985.1	ADP77717.1	-0.1206
heterotetramer	[Methanothermus fervidus DSM 2088]	ADP77717.1	ADP77985.1	ADP77985.1	ADP77717.1	-0.3231
heterotetramer	[Methanothermus fervidus DSM 2088]	ADP77717.1	ADP77717.1	ADP77985.1	ADP77717.1	0.5639
heterotetramer	[Methanothermus fervidus DSM 2088]	ADP77985.1	ADP77717.1	ADP77717.1	ADP77985.1	-1.4239
heterotetramer	[Methanotorris formicicus McS70]	EHP85304.1	EHP85304.1	EHP82898.1	EHP85304.1	2.2864
heterotetramer	[Methanotorris formicicus McS70]	EHP86815.1	EHP82898.1	EHP82898.1	EHP85304.1	2.8286
heterotetramer	[Methanotorris formicicus McS70]	EHP85304.1	EHP86815.1	EHP82898.1	EHP85304.1	4.125
heterotetramer	[Methanotorris formicicus McS70]	EHP82898.1	EHP82898.1	EHP82898.1	EHP85304.1	4.3655
heterotetramer	[Methanotorris formicicus McS70]	EHP82898.1	EHP86815.1	EHP82898.1	EHP85304.1	5.7678
heterotetramer	[Methanotorris formicicus McS70]	EHP86815.1	EHP85304.1	EHP82898.1	EHP85304.1	7.7565
heterotetramer	[Methanotorris formicicus McS70]	EHP82898.1	EHP85304.1	EHP82898.1	EHP85304.1	3.486
heterotetramer	[Methanotorris formicicus McS70]	EHP86815.1	EHP86815.1	EHP82898.1	EHP85304.1	3.2326
heterotetramer	[Methanotorris formicicus McS70]	EHP85304.1	EHP82898.1	EHP82898.1	EHP85304.1	4.5626
heterotetramer	[Methanotorris formicicus McS70]	EHP85304.1	EHP85304.1	EHP82898.1	EHP86815.1	0.9129
heterotetramer	[Methanotorris formicicus McS70]	EHP85304.1	EHP85304.1	EHP82898.1	EHP82898.1	0.894
heterotetramer	[Methanotorris formicicus McS70]	EHP86815.1	EHP82898.1	EHP82898.1	EHP86815.1	3.7277
heterotetramer	[Methanotorris formicicus McS70]	EHP85304.1	EHP86815.1	EHP82898.1	EHP86815.1	5.0084
heterotetramer	[Methanotorris formicicus McS70]	EHP82898.1	EHP82898.1	EHP82898.1	EHP86815.1	3.5459
heterotetramer	[Methanotorris formicicus McS70]	EHP82898.1	EHP86815.1	EHP82898.1	EHP86815.1	3.7803
heterotetramer	[Methanotorris formicicus McS70]	EHP86815.1	EHP85304.1	EHP82898.1	EHP86815.1	2.4529
heterotetramer	[Methanotorris formicicus McS70]	EHP82898.1	EHP85304.1	EHP82898.1	EHP86815.1	3.9487
heterotetramer	[Methanotorris formicicus McS70]	EHP86815.1	EHP86815.1	EHP82898.1	EHP86815.1	8.5883
heterotetramer	[Methanotorris formicicus McS70]	EHP85304.1	EHP82898.1	EHP82898.1	EHP86815.1	5.1275
heterotetramer	[Methanotorris formicicus McS70]	EHP85304.1	EHP85304.1	EHP85304.1	EHP82898.1	-0.9608
heterotetramer	[Methanotorris formicicus McS70]	EHP86815.1	EHP82898.1	EHP85304.1	EHP82898.1	4.2052
heterotetramer	[Methanotorris formicicus McS70]	EHP86815.1	EHP82898.1	EHP82898.1	EHP82898.1	5.2157
heterotetramer	[Methanotorris formicicus McS70]	EHP85304.1	EHP86815.1	EHP85304.1	EHP82898.1	2.3245
heterotetramer	[Methanotorris formicicus McS70]	EHP82898.1	EHP82898.1	EHP85304.1	EHP82898.1	2.1068
heterotetramer	[Methanotorris formicicus McS70]	EHP82898.1	EHP86815.1	EHP85304.1	EHP82898.1	3.85
heterotetramer	[Methanotorris formicicus McS70]	EHP86815.1	EHP85304.1	EHP85304.1	EHP82898.1	-0.7046
heterotetramer	[Methanotorris formicicus McS70]	EHP82898.1	EHP85304.1	EHP85304.1	EHP82898.1	-4.578
heterotetramer	[Methanotorris formicicus McS70]	EHP86815.1	EHP86815.1	EHP85304.1	EHP82898.1	3.419
heterotetramer	[Methanotorris formicicus McS70]	EHP85304.1	EHP82898.1	EHP85304.1	EHP82898.1	-0.4474
homotetramer	[Methanotorris formicicus McS70]	EHP85304.1	EHP85304.1	EHP85304.1	EHP85304.1	-1.9324
heterotetramer	[Methanotorris formicicus McS70]	EHP86815.1	EHP82898.1	EHP85304.1	EHP85304.1	1.0009
heterotetramer	[Methanotorris formicicus McS70]	EHP85304.1	EHP86815.1	EHP85304.1	EHP85304.1	3.3869
heterotetramer	[Methanotorris formicicus McS70]	EHP85304.1	EHP86815.1	EHP82898.1	EHP82898.1	3.6106
heterotetramer	[Methanotorris formicicus McS70]	EHP82898.1	EHP82898.1	EHP85304.1	EHP85304.1	1.6138
heterotetramer	[Methanotorris formicicus McS70]	EHP82898.1	EHP86815.1	EHP85304.1	EHP85304.1	1.6731
heterotetramer	[Methanotorris formicicus McS70]	EHP86815.1	EHP85304.1	EHP85304.1	EHP85304.1	-2.1068
heterotetramer	[Methanotorris formicicus McS70]	EHP82898.1	EHP85304.1	EHP85304.1	EHP85304.1	-1.2065
heterotetramer	[Methanotorris formicicus McS70]	EHP86815.1	EHP86815.1	EHP85304.1	EHP85304.1	3.7403
heterotetramer	[Methanotorris formicicus McS70]	EHP85304.1	EHP82898.1	EHP85304.1	EHP85304.1	0.3102
heterotetramer	[Methanotorris formicicus McS70]	EHP85304.1	EHP85304.1	EHP85304.1	EHP86815.1	-1.0575
heterotetramer	[Methanotorris formicicus McS70]	EHP86815.1	EHP82898.1	EHP85304.1	EHP86815.1	3.3331
heterotetramer	[Methanotorris formicicus McS70]	EHP85304.1	EHP86815.1	EHP85304.1	EHP86815.1	3.3478
heterotetramer	[Methanotorris formicicus McS70]	EHP82898.1	EHP82898.1	EHP85304.1	EHP86815.1	1.2112
homotetramer	[Methanotorris formicicus McS70]	EHP82898.1	EHP82898.1	EHP82898.1	EHP82898.1	4.5759
heterotetramer	[Methanotorris formicicus McS70]	EHP82898.1	EHP86815.1	EHP85304.1	EHP86815.1	3.2497
heterotetramer	[Methanotorris formicicus McS70]	EHP86815.1	EHP85304.1	EHP85304.1	EHP86815.1	-0.8874
heterotetramer	[Methanotorris formicicus McS70]	EHP82898.1	EHP85304.1	EHP85304.1	EHP86815.1	-0.7117
heterotetramer	[Methanotorris formicicus McS70]	EHP86815.1	EHP86815.1	EHP85304.1	EHP86815.1	5.1274
heterotetramer	[Methanotorris formicicus McS70]	EHP85304.1	EHP82898.1	EHP85304.1	EHP86815.1	1.5303
heterotetramer	[Methanotorris formicicus McS70]	EHP85304.1	EHP85304.1	EHP86815.1	EHP82898.1	3.7977
heterotetramer	[Methanotorris formicicus McS70]	EHP86815.1	EHP82898.1	EHP86815.1	EHP82898.1	5.6446
heterotetramer	[Methanotorris formicicus McS70]	EHP85304.1	EHP86815.1	EHP86815.1	EHP82898.1	5.9413
heterotetramer	[Methanotorris formicicus McS70]	EHP82898.1	EHP82898.1	EHP86815.1	EHP82898.1	6.6846
heterotetramer	[Methanotorris formicicus McS70]	EHP82898.1	EHP86815.1	EHP86815.1	EHP82898.1	6.4446
heterotetramer	[Methanotorris formicicus McS70]	EHP82898.1	EHP86815.1	EHP82898.1	EHP82898.1	5.1434
heterotetramer	[Methanotorris formicicus McS70]	EHP86815.1	EHP85304.1	EHP86815.1	EHP82898.1	7.5487
heterotetramer	[Methanotorris formicicus McS70]	EHP82898.1	EHP85304.1	EHP86815.1	EHP82898.1	6.2258
heterotetramer	[Methanotorris formicicus McS70]	EHP86815.1	EHP86815.1	EHP86815.1	EHP82898.1	10.5371
heterotetramer	[Methanotorris formicicus McS70]	EHP85304.1	EHP82898.1	EHP86815.1	EHP82898.1	5.5075
heterotetramer	[Methanotorris formicicus McS70]	EHP85304.1	EHP85304.1	EHP86815.1	EHP85304.1	3.6324
heterotetramer	[Methanotorris formicicus McS70]	EHP86815.1	EHP82898.1	EHP86815.1	EHP85304.1	6.0793
heterotetramer	[Methanotorris formicicus McS70]	EHP85304.1	EHP86815.1	EHP86815.1	EHP85304.1	5.4641
heterotetramer	[Methanotorris formicicus McS70]	EHP82898.1	EHP82898.1	EHP86815.1	EHP85304.1	6.7581
heterotetramer	[Methanotorris formicicus McS70]	EHP82898.1	EHP86815.1	EHP86815.1	EHP85304.1	8.8439
heterotetramer	[Methanotorris formicicus McS70]	EHP86815.1	EHP85304.1	EHP86815.1	EHP85304.1	3.9775
heterotetramer	[Methanotorris formicicus McS70]	EHP86815.1	EHP85304.1	EHP82898.1	EHP82898.1	2.2068
heterotetramer	[Methanotorris formicicus McS70]	EHP82898.1	EHP85304.1	EHP86815.1	EHP85304.1	4.6094
heterotetramer	[Methanotorris formicicus McS70]	EHP86815.1	EHP86815.1	EHP86815.1	EHP85304.1	13.4657
heterotetramer	[Methanotorris formicicus McS70]	EHP85304.1	EHP82898.1	EHP86815.1	EHP85304.1	5.5179
heterotetramer	[Methanotorris formicicus McS70]	EHP85304.1	EHP85304.1	EHP86815.1	EHP86815.1	1.7253
heterotetramer	[Methanotorris formicicus McS70]	EHP86815.1	EHP82898.1	EHP86815.1	EHP86815.1	6.1563
heterotetramer	[Methanotorris formicicus McS70]	EHP85304.1	EHP86815.1	EHP86815.1	EHP86815.1	7.8839
heterotetramer	[Methanotorris formicicus McS70]	EHP82898.1	EHP82898.1	EHP86815.1	EHP86815.1	6.1264
heterotetramer	[Methanotorris formicicus McS70]	EHP82898.1	EHP86815.1	EHP86815.1	EHP86815.1	7.6015
heterotetramer	[Methanotorris formicicus McS70]	EHP86815.1	EHP85304.1	EHP86815.1	EHP86815.1	10.4991
heterotetramer	[Methanotorris formicicus McS70]	EHP82898.1	EHP85304.1	EHP86815.1	EHP86815.1	3.0672
heterotetramer	[Methanotorris formicicus McS70]	EHP82898.1	EHP85304.1	EHP82898.1	EHP82898.1	3.0323
homotetramer	[Methanotorris formicicus McS70]	EHP86815.1	EHP86815.1	EHP86815.1	EHP86815.1	5.5607
heterotetramer	[Methanotorris formicicus McS70]	EHP85304.1	EHP82898.1	EHP86815.1	EHP86815.1	6.5086
heterotetramer	[Methanotorris formicicus McS70]	EHP86815.1	EHP86815.1	EHP82898.1	EHP82898.1	10.6125
heterotetramer	[Methanotorris formicicus McS70]	EHP85304.1	EHP82898.1	EHP82898.1	EHP82898.1	4.6842
heterotetramer	[Methanotorris igneus Kol 5]	AEF97027.1	AEF96191.1 or AEF95593.1	AEF96191.1 or AEF95593.1	AEF97027.1	5.4641
heterotetramer	[Methanotorris igneus Kol 5]	AEF96191.1 or AEF95593.1	AEF97027.1	AEF96191.1 or AEF95593.1	AEF97027.1	3.9775
heterotetramer	[Methanotorris igneus Kol 5]	AEF96191.1 or AEF95593.1	AEF96191.1 or AEF95593.1	AEF96191.1 or AEF95593.1	AEF97027.1	13.4657
heterotetramer	[Methanotorris igneus Kol 5]	AEF97027.1	AEF97027.1	AEF96191.1 or AEF95593.1	AEF96191.1 or AEF95593.1	1.7253
heterotetramer	[Methanotorris igneus Kol 5]	AEF97027.1	AEF96191.1 or AEF95593.1	AEF96191.1 or AEF95593.1	AEF96191.1 or AEF95593.1	7.8839
heterotetramer	[Methanotorris igneus Kol 5]	AEF96191.1 or AEF95593.1	AEF97027.1	AEF96191.1 or AEF95593.1	AEF96191.1 or AEF95593.1	10.4991
homotetramer	[Methanotorris igneus Kol 5]	AEF96191.1 or AEF95593.1	AEF96191.1 or AEF95593.1	AEF96191.1 or AEF95593.1	AEF96191.1 or AEF95593.1	5.5607
heterotetramer	[Methanotorris igneus Kol 5]	AEF97027.1	AEF97027.1	AEF96191.1 or AEF95593.1	AEF96191.1 or AEF95593.1	1.7253
heterotetramer	[Methanotorris igneus Kol 5]	AEF97027.1	AEF96191.1 or AEF95593.1	AEF96191.1 or AEF95593.1	AEF96191.1 or AEF95593.1	7.8839
heterotetramer	[Methanotorris igneus Kol 5]	AEF96191.1 or AEF95593.1	AEF97027.1	AEF96191.1 or AEF95593.1	AEF96191.1 or AEF95593.1	10.4991
heterotetramer	[Methanotorris igneus Kol 5]	AEF97027.1	AEF97027.1	AEF96191.1 or AEF95593.1	AEF96191.1 or AEF95593.1	1.7253
homotetramer	[Methanotorris igneus Kol 5]	AEF96191.1 or AEF95593.1	AEF96191.1 or AEF95593.1	AEF96191.1 or AEF95593.1	AEF96191.1 or AEF95593.1	5.5607
heterotetramer	[Methanotorris igneus Kol 5]	AEF97027.1	AEF97027.1	AEF96191.1 or AEF95593.1	AEF97027.1	3.6324
heterotetramer	[Methanotorris igneus Kol 5]	AEF97027.1	AEF96191.1 or AEF95593.1	AEF96191.1 or AEF95593.1	AEF97027.1	5.4641
heterotetramer	[Methanotorris igneus Kol 5]	AEF96191.1 or AEF95593.1	AEF97027.1	AEF96191.1 or AEF95593.1	AEF97027.1	3.9775
heterotetramer	[Methanotorris igneus Kol 5]	AEF96191.1 or AEF95593.1	AEF96191.1 or AEF95593.1	AEF96191.1 or AEF95593.1	AEF97027.1	13.4657
heterotetramer	[Methanotorris igneus Kol 5]	AEF97027.1	AEF97027.1	AEF97027.1	AEF96191.1 or AEF95593.1	-1.0575
heterotetramer	[Methanotorris igneus Kol 5]	AEF97027.1	AEF96191.1 or AEF95593.1	AEF97027.1	AEF96191.1 or AEF95593.1	3.3478
heterotetramer	[Methanotorris igneus Kol 5]	AEF96191.1 or AEF95593.1	AEF97027.1	AEF97027.1	AEF96191.1 or AEF95593.1	-0.8874
heterotetramer	[Methanotorris igneus Kol 5]	AEF96191.1 or AEF95593.1	AEF96191.1 or AEF95593.1	AEF97027.1	AEF96191.1 or AEF95593.1	5.1274
heterotetramer	[Methanotorris igneus Kol 5]	AEF97027.1	AEF97027.1	AEF97027.1	AEF96191.1 or AEF95593.1	-1.0575
heterotetramer	[Methanotorris igneus Kol 5]	AEF97027.1	AEF96191.1 or AEF95593.1	AEF96191.1 or AEF95593.1	AEF96191.1 or AEF95593.1	7.8839
heterotetramer	[Methanotorris igneus Kol 5]	AEF97027.1	AEF96191.1 or AEF95593.1	AEF97027.1	AEF96191.1 or AEF95593.1	3.3478
heterotetramer	[Methanotorris igneus Kol 5]	AEF96191.1 or AEF95593.1	AEF97027.1	AEF97027.1	AEF96191.1 or AEF95593.1	-0.8874
heterotetramer	[Methanotorris igneus Kol 5]	AEF96191.1 or AEF95593.1	AEF96191.1 or AEF95593.1	AEF97027.1	AEF96191.1 or AEF95593.1	5.1274
homotetramer	[Methanotorris igneus Kol 5]	AEF97027.1	AEF97027.1	AEF97027.1	AEF97027.1	-1.9324
heterotetramer	[Methanotorris igneus Kol 5]	AEF97027.1	AEF96191.1 or AEF95593.1	AEF97027.1	AEF97027.1	3.3869
heterotetramer	[Methanotorris igneus Kol 5]	AEF96191.1 or AEF95593.1	AEF97027.1	AEF97027.1	AEF97027.1	-2.1068
heterotetramer	[Methanotorris igneus Kol 5]	AEF96191.1 or AEF95593.1	AEF96191.1 or AEF95593.1	AEF97027.1	AEF97027.1	3.7403
heterotetramer	[Methanotorris igneus Kol 5]	AEF96191.1 or AEF95593.1	AEF97027.1	AEF96191.1 or AEF95593.1	AEF96191.1 or AEF95593.1	10.4991
homotetramer	[Methanotorris igneus Kol 5]	AEF96191.1 or AEF95593.1	AEF96191.1 or AEF95593.1	AEF96191.1 or AEF95593.1	AEF96191.1 or AEF95593.1	5.5607
heterotetramer	[Methanotorris igneus Kol 5]	AEF97027.1	AEF97027.1	AEF96191.1 or AEF95593.1	AEF96191.1 or AEF95593.1	1.7253
heterotetramer	[Methanotorris igneus Kol 5]	AEF97027.1	AEF96191.1 or AEF95593.1	AEF96191.1 or AEF95593.1	AEF96191.1 or AEF95593.1	7.8839
heterotetramer	[Methanotorris igneus Kol 5]	AEF96191.1 or AEF95593.1	AEF97027.1	AEF96191.1 or AEF95593.1	AEF96191.1 or AEF95593.1	10.4991
homotetramer	[Methanotorris igneus Kol 5]	AEF96191.1 or AEF95593.1	AEF96191.1 or AEF95593.1	AEF96191.1 or AEF95593.1	AEF96191.1 or AEF95593.1	5.5607
heterotetramer	[Methanotorris igneus Kol 5]	AEF97027.1	AEF97027.1	AEF96191.1 or AEF95593.1	AEF97027.1	3.6324
homotetramer	[Nanohaloarchaea archaeon AB578D14]	2612244885	2612244885	2612244885	2612244885	3.9396
homotetramer	[Nanohaloarchaea archaeon B1Br10_U2g1]	N4531936719564	N4531936719564	N4531936719564	N4531936719564	8.2146
heterotetramer	[Nanohaloarchaea archaeon B1Br10_U2g1]	N4531936719564	N4532750627703	N4531936719564	N4531936719564	12.6304
heterotetramer	[Nanohaloarchaea archaeon B1Br10_U2g1]	N4532750627703	N4531936719564	N4531936719564	N4531936719564	9.9052
heterotetramer	[Nanohaloarchaea archaeon B1Br10_U2g1]	N4532750627703	N4532750627703	N4531936719564	N4531936719564	10.7008
heterotetramer	[Nanohaloarchaea archaeon B1Br10_U2g1]	N4531936719564	N4531936719564	N4531936719564	N4532750627703	24.618
heterotetramer	[Nanohaloarchaea archaeon B1Br10_U2g1]	N4531936719564	N4532750627703	N4531936719564	N4532750627703	10.5621
heterotetramer	[Nanohaloarchaea archaeon B1Br10_U2g1]	N4532750627703	N4531936719564	N4531936719564	N4532750627703	22.6997
heterotetramer	[Nanohaloarchaea archaeon B1Br10_U2g1]	N4532750627703	N4532750627703	N4531936719564	N4532750627703	7.2569
heterotetramer	[Nanohaloarchaea archaeon B1Br10_U2g1]	N4531936719564	N4531936719564	N4532750627703	N4531936719564	6.5616
heterotetramer	[Nanohaloarchaea archaeon B1Br10_U2g1]	N4531936719564	N4532750627703	N4532750627703	N4531936719564	-1.3975
heterotetramer	[Nanohaloarchaea archaeon B1Br10_U2g1]	N4532750627703	N4531936719564	N4532750627703	N4531936719564	8.4887
heterotetramer	[Nanohaloarchaea archaeon B1Br10_U2g1]	N4532750627703	N4532750627703	N4532750627703	N4531936719564	5.0455
heterotetramer	[Nanohaloarchaea archaeon B1Br10_U2g1]	N4531936719564	N4531936719564	N4532750627703	N4532750627703	6.7233
heterotetramer	[Nanohaloarchaea archaeon B1Br10_U2g1]	N4531936719564	N4532750627703	N4532750627703	N4532750627703	5.1466
heterotetramer	[Nanohaloarchaea archaeon B1Br10_U2g1]	N4532750627703	N4531936719564	N4532750627703	N4532750627703	10.7167
homotetramer	[Nanohaloarchaea archaeon B1Br10_U2g1]	N4532750627703	N4532750627703	N4532750627703	N4532750627703	1.4955
homotetramer	[Nanohaloarchaea archaeon B1Br10_U2g19]	N4543079230989	N4543079230989	N4543079230989	N4543079230989	-3.6501
heterotetramer	[Nanohaloarchaea archaeon B1Br10_U2g21]	N45586728869	N4559769497894	N4559769497894	N45586728869	20.2454
heterotetramer	[Nanohaloarchaea archaeon B1Br10_U2g21]	N45529413156	N4555777457974	N4559769497894	N45586728869	14.3556
heterotetramer	[Nanohaloarchaea archaeon B1Br10_U2g21]	N4559769497894	N4555777457974	N4559769497894	N45586728869	20.8752
heterotetramer	[Nanohaloarchaea archaeon B1Br10_U2g21]	N45586728869	N45529413156	N4559769497894	N45586728869	14.8083
heterotetramer	[Nanohaloarchaea archaeon B1Br10_U2g21]	N4555777457974	N45529413156	N4559769497894	N45586728869	14.9331
heterotetramer	[Nanohaloarchaea archaeon B1Br10_U2g21]	N45529413156	N45586728869	N4559769497894	N45586728869	20.3967
heterotetramer	[Nanohaloarchaea archaeon B1Br10_U2g21]	N4559769497894	N4559769497894	N4559769497894	N45586728869	20.9607
heterotetramer	[Nanohaloarchaea archaeon B1Br10_U2g21]	N45529413156	N4559769497894	N4559769497894	N45586728869	22.5079
heterotetramer	[Nanohaloarchaea archaeon B1Br10_U2g21]	N4555777457974	N45586728869	N4559769497894	N45586728869	11.759
heterotetramer	[Nanohaloarchaea archaeon B1Br10_U2g21]	N4555777457974	N4559769497894	N4559769497894	N45586728869	20.6281
heterotetramer	[Nanohaloarchaea archaeon B1Br10_U2g21]	N4559769497894	N4559769497894	N45529413156	N45529413156	15.6978
heterotetramer	[Nanohaloarchaea archaeon B1Br10_U2g21]	N45586728869	N4555777457974	N4559769497894	N45586728869	19.7975
heterotetramer	[Nanohaloarchaea archaeon B1Br10_U2g21]	N45529413156	N45529413156	N4559769497894	N45586728869	13.8781
heterotetramer	[Nanohaloarchaea archaeon B1Br10_U2g21]	N4559769497894	N45586728869	N4559769497894	N45586728869	13.3142
heterotetramer	[Nanohaloarchaea archaeon B1Br10_U2g21]	N45586728869	N45586728869	N4559769497894	N4555777457974	13.7334
heterotetramer	[Nanohaloarchaea archaeon B1Br10_U2g21]	N4555777457974	N4555777457974	N4559769497894	N4555777457974	10.3555
heterotetramer	[Nanohaloarchaea archaeon B1Br10_U2g21]	N4559769497894	N45529413156	N4559769497894	N4555777457974	17.4511
heterotetramer	[Nanohaloarchaea archaeon B1Br10_U2g21]	N45586728869	N4559769497894	N4559769497894	N4555777457974	23.0879
heterotetramer	[Nanohaloarchaea archaeon B1Br10_U2g21]	N45529413156	N4555777457974	N4559769497894	N4555777457974	1.8534
heterotetramer	[Nanohaloarchaea archaeon B1Br10_U2g21]	N4559769497894	N4555777457974	N4559769497894	N4555777457974	10.242
heterotetramer	[Nanohaloarchaea archaeon B1Br10_U2g21]	N45586728869	N45529413156	N4559769497894	N4555777457974	11.1296
heterotetramer	[Nanohaloarchaea archaeon B1Br10_U2g21]	N45529413156	N4559769497894	N45529413156	N45529413156	11.9914
heterotetramer	[Nanohaloarchaea archaeon B1Br10_U2g21]	N4555777457974	N45529413156	N4559769497894	N4555777457974	12.6055
heterotetramer	[Nanohaloarchaea archaeon B1Br10_U2g21]	N45529413156	N45586728869	N4559769497894	N4555777457974	22.1666
heterotetramer	[Nanohaloarchaea archaeon B1Br10_U2g21]	N4559769497894	N4559769497894	N4559769497894	N4555777457974	16.9296
heterotetramer	[Nanohaloarchaea archaeon B1Br10_U2g21]	N45529413156	N4559769497894	N4559769497894	N4555777457974	17.1896
heterotetramer	[Nanohaloarchaea archaeon B1Br10_U2g21]	N4555777457974	N45586728869	N4559769497894	N4555777457974	15.6054
heterotetramer	[Nanohaloarchaea archaeon B1Br10_U2g21]	N4555777457974	N4559769497894	N4559769497894	N4555777457974	15.975
heterotetramer	[Nanohaloarchaea archaeon B1Br10_U2g21]	N45586728869	N4555777457974	N4559769497894	N4555777457974	9.855
heterotetramer	[Nanohaloarchaea archaeon B1Br10_U2g21]	N45529413156	N45529413156	N4559769497894	N4555777457974	13.9254
heterotetramer	[Nanohaloarchaea archaeon B1Br10_U2g21]	N4559769497894	N45586728869	N4559769497894	N4555777457974	17.6377
heterotetramer	[Nanohaloarchaea archaeon B1Br10_U2g21]	N45586728869	N45586728869	N45586728869	N45529413156	10.35
heterotetramer	[Nanohaloarchaea archaeon B1Br10_U2g21]	N4555777457974	N45586728869	N45529413156	N45529413156	3.4124
heterotetramer	[Nanohaloarchaea archaeon B1Br10_U2g21]	N4555777457974	N4555777457974	N45586728869	N45529413156	8.2006
heterotetramer	[Nanohaloarchaea archaeon B1Br10_U2g21]	N4559769497894	N45529413156	N45586728869	N45529413156	9.4047
heterotetramer	[Nanohaloarchaea archaeon B1Br10_U2g21]	N45586728869	N4559769497894	N45586728869	N45529413156	29.2747
heterotetramer	[Nanohaloarchaea archaeon B1Br10_U2g21]	N45529413156	N4555777457974	N45586728869	N45529413156	6.2964
heterotetramer	[Nanohaloarchaea archaeon B1Br10_U2g21]	N4559769497894	N4555777457974	N45586728869	N45529413156	13.346
heterotetramer	[Nanohaloarchaea archaeon B1Br10_U2g21]	N45586728869	N45529413156	N45586728869	N45529413156	20.9276
heterotetramer	[Nanohaloarchaea archaeon B1Br10_U2g21]	N4555777457974	N45529413156	N45586728869	N45529413156	9.1001
heterotetramer	[Nanohaloarchaea archaeon B1Br10_U2g21]	N45529413156	N45586728869	N45586728869	N45529413156	19.7507
heterotetramer	[Nanohaloarchaea archaeon B1Br10_U2g21]	N4559769497894	N4559769497894	N45586728869	N45529413156	23.865
heterotetramer	[Nanohaloarchaea archaeon B1Br10_U2g21]	N45529413156	N4559769497894	N45586728869	N45529413156	29.3284
heterotetramer	[Nanohaloarchaea archaeon B1Br10_U2g21]	N4555777457974	N4559769497894	N45529413156	N45529413156	5.5744
heterotetramer	[Nanohaloarchaea archaeon B1Br10_U2g21]	N4555777457974	N45586728869	N45586728869	N45529413156	8.5509
heterotetramer	[Nanohaloarchaea archaeon B1Br10_U2g21]	N4555777457974	N4559769497894	N45586728869	N45529413156	24.532
heterotetramer	[Nanohaloarchaea archaeon B1Br10_U2g21]	N45586728869	N4555777457974	N45586728869	N45529413156	5.4705
heterotetramer	[Nanohaloarchaea archaeon B1Br10_U2g21]	N45529413156	N45529413156	N45586728869	N45529413156	20.853
heterotetramer	[Nanohaloarchaea archaeon B1Br10_U2g21]	N4559769497894	N45586728869	N45586728869	N45529413156	13.698
heterotetramer	[Nanohaloarchaea archaeon B1Br10_U2g21]	N45586728869	N45586728869	N45586728869	N4559769497894	10.1771
heterotetramer	[Nanohaloarchaea archaeon B1Br10_U2g21]	N4555777457974	N4555777457974	N45586728869	N4559769497894	5.8788
heterotetramer	[Nanohaloarchaea archaeon B1Br10_U2g21]	N4559769497894	N45529413156	N45586728869	N4559769497894	14.9396
heterotetramer	[Nanohaloarchaea archaeon B1Br10_U2g21]	N45586728869	N4559769497894	N45586728869	N4559769497894	26.0547
heterotetramer	[Nanohaloarchaea archaeon B1Br10_U2g21]	N45529413156	N4555777457974	N45586728869	N4559769497894	6.8183
heterotetramer	[Nanohaloarchaea archaeon B1Br10_U2g21]	N45586728869	N4555777457974	N45529413156	N45529413156	7.5252
heterotetramer	[Nanohaloarchaea archaeon B1Br10_U2g21]	N4559769497894	N4555777457974	N45586728869	N4559769497894	16.3667
heterotetramer	[Nanohaloarchaea archaeon B1Br10_U2g21]	N45586728869	N45529413156	N45586728869	N4559769497894	21.4574
heterotetramer	[Nanohaloarchaea archaeon B1Br10_U2g21]	N4555777457974	N45529413156	N45586728869	N4559769497894	15.0721
heterotetramer	[Nanohaloarchaea archaeon B1Br10_U2g21]	N45529413156	N45586728869	N45586728869	N4559769497894	14.1933
heterotetramer	[Nanohaloarchaea archaeon B1Br10_U2g21]	N4559769497894	N4559769497894	N45586728869	N4559769497894	28.7259
heterotetramer	[Nanohaloarchaea archaeon B1Br10_U2g21]	N45529413156	N4559769497894	N45586728869	N4559769497894	19.037
heterotetramer	[Nanohaloarchaea archaeon B1Br10_U2g21]	N4555777457974	N45586728869	N45586728869	N4559769497894	9.1453
heterotetramer	[Nanohaloarchaea archaeon B1Br10_U2g21]	N4555777457974	N4559769497894	N45586728869	N4559769497894	25.8103
heterotetramer	[Nanohaloarchaea archaeon B1Br10_U2g21]	N45586728869	N4555777457974	N45586728869	N4559769497894	6.5541
heterotetramer	[Nanohaloarchaea archaeon B1Br10_U2g21]	N45529413156	N45529413156	N45586728869	N4559769497894	9.9797
homotetramer	[Nanohaloarchaea archaeon B1Br10_U2g21]	N45529413156	N45529413156	N45529413156	N45529413156	10.6777
heterotetramer	[Nanohaloarchaea archaeon B1Br10_U2g21]	N4559769497894	N45586728869	N45586728869	N4559769497894	16.9874
homotetramer	[Nanohaloarchaea archaeon B1Br10_U2g21]	N45586728869	N45586728869	N45586728869	N45586728869	17.0681
heterotetramer	[Nanohaloarchaea archaeon B1Br10_U2g21]	N4555777457974	N4555777457974	N45586728869	N45586728869	0.7497
heterotetramer	[Nanohaloarchaea archaeon B1Br10_U2g21]	N4559769497894	N45529413156	N45586728869	N45586728869	11.1758
heterotetramer	[Nanohaloarchaea archaeon B1Br10_U2g21]	N45586728869	N4559769497894	N45586728869	N45586728869	27.7111
heterotetramer	[Nanohaloarchaea archaeon B1Br10_U2g21]	N45529413156	N4555777457974	N45586728869	N45586728869	5.1136
heterotetramer	[Nanohaloarchaea archaeon B1Br10_U2g21]	N4559769497894	N4555777457974	N45586728869	N45586728869	15.5018
heterotetramer	[Nanohaloarchaea archaeon B1Br10_U2g21]	N45586728869	N45529413156	N45586728869	N45586728869	26.7131
heterotetramer	[Nanohaloarchaea archaeon B1Br10_U2g21]	N4555777457974	N45529413156	N45586728869	N45586728869	22.9698
heterotetramer	[Nanohaloarchaea archaeon B1Br10_U2g21]	N45529413156	N45586728869	N45586728869	N45586728869	11.1071
heterotetramer	[Nanohaloarchaea archaeon B1Br10_U2g21]	N4559769497894	N45586728869	N45529413156	N45529413156	25.6246
heterotetramer	[Nanohaloarchaea archaeon B1Br10_U2g21]	N4559769497894	N4559769497894	N45586728869	N45586728869	28.9064
heterotetramer	[Nanohaloarchaea archaeon B1Br10_U2g21]	N45529413156	N4559769497894	N45586728869	N45586728869	28.5043
heterotetramer	[Nanohaloarchaea archaeon B1Br10_U2g21]	N4555777457974	N45586728869	N45586728869	N45586728869	9.191
heterotetramer	[Nanohaloarchaea archaeon B1Br10_U2g21]	N4555777457974	N4559769497894	N45586728869	N45586728869	25.8432
heterotetramer	[Nanohaloarchaea archaeon B1Br10_U2g21]	N45586728869	N4555777457974	N45586728869	N45586728869	2.4706
heterotetramer	[Nanohaloarchaea archaeon B1Br10_U2g21]	N45529413156	N45529413156	N45586728869	N45586728869	6.4415
heterotetramer	[Nanohaloarchaea archaeon B1Br10_U2g21]	N4559769497894	N45586728869	N45586728869	N45586728869	11.5748
heterotetramer	[Nanohaloarchaea archaeon B1Br10_U2g21]	N45586728869	N45586728869	N45586728869	N4555777457974	9.6035
heterotetramer	[Nanohaloarchaea archaeon B1Br10_U2g21]	N4555777457974	N4555777457974	N45586728869	N4555777457974	15.2529
heterotetramer	[Nanohaloarchaea archaeon B1Br10_U2g21]	N4559769497894	N45529413156	N45586728869	N4555777457974	8.6111
heterotetramer	[Nanohaloarchaea archaeon B1Br10_U2g21]	N45586728869	N45586728869	N45529413156	N4559769497894	21.6775
heterotetramer	[Nanohaloarchaea archaeon B1Br10_U2g21]	N45586728869	N4559769497894	N45586728869	N4555777457974	22.8629
heterotetramer	[Nanohaloarchaea archaeon B1Br10_U2g21]	N45529413156	N4555777457974	N45586728869	N4555777457974	3.7935
heterotetramer	[Nanohaloarchaea archaeon B1Br10_U2g21]	N4559769497894	N4555777457974	N45586728869	N4555777457974	1.7409
heterotetramer	[Nanohaloarchaea archaeon B1Br10_U2g21]	N45586728869	N45529413156	N45586728869	N4555777457974	26.4942
heterotetramer	[Nanohaloarchaea archaeon B1Br10_U2g21]	N4555777457974	N45529413156	N45586728869	N4555777457974	7.5024
heterotetramer	[Nanohaloarchaea archaeon B1Br10_U2g21]	N45529413156	N45586728869	N45586728869	N4555777457974	15.4103
heterotetramer	[Nanohaloarchaea archaeon B1Br10_U2g21]	N4559769497894	N4559769497894	N45586728869	N4555777457974	27.1814
heterotetramer	[Nanohaloarchaea archaeon B1Br10_U2g21]	N45529413156	N4559769497894	N45586728869	N4555777457974	16.1843
heterotetramer	[Nanohaloarchaea archaeon B1Br10_U2g21]	N4555777457974	N45586728869	N45586728869	N4555777457974	13.9291
heterotetramer	[Nanohaloarchaea archaeon B1Br10_U2g21]	N4555777457974	N4559769497894	N45586728869	N4555777457974	13.89
heterotetramer	[Nanohaloarchaea archaeon B1Br10_U2g21]	N4555777457974	N4555777457974	N45529413156	N4559769497894	12.57
heterotetramer	[Nanohaloarchaea archaeon B1Br10_U2g21]	N45586728869	N4555777457974	N45586728869	N4555777457974	7.1827
heterotetramer	[Nanohaloarchaea archaeon B1Br10_U2g21]	N45529413156	N45529413156	N45586728869	N4555777457974	13.0856
heterotetramer	[Nanohaloarchaea archaeon B1Br10_U2g21]	N4559769497894	N45586728869	N45586728869	N4555777457974	12.2252
heterotetramer	[Nanohaloarchaea archaeon B1Br10_U2g21]	N45586728869	N45586728869	N4555777457974	N45529413156	14.5911
heterotetramer	[Nanohaloarchaea archaeon B1Br10_U2g21]	N4555777457974	N4555777457974	N4555777457974	N45529413156	15.4398
heterotetramer	[Nanohaloarchaea archaeon B1Br10_U2g21]	N4559769497894	N45529413156	N4555777457974	N45529413156	4.8271
heterotetramer	[Nanohaloarchaea archaeon B1Br10_U2g21]	N45586728869	N4559769497894	N4555777457974	N45529413156	6.7775
heterotetramer	[Nanohaloarchaea archaeon B1Br10_U2g21]	N45529413156	N4555777457974	N4555777457974	N45529413156	7.9702
heterotetramer	[Nanohaloarchaea archaeon B1Br10_U2g21]	N4559769497894	N4555777457974	N4555777457974	N45529413156	11.4802
heterotetramer	[Nanohaloarchaea archaeon B1Br10_U2g21]	N45586728869	N45529413156	N4555777457974	N45529413156	2.3698
heterotetramer	[Nanohaloarchaea archaeon B1Br10_U2g21]	N4559769497894	N45529413156	N45529413156	N4559769497894	18.5868
heterotetramer	[Nanohaloarchaea archaeon B1Br10_U2g21]	N45586728869	N45586728869	N45529413156	N45529413156	18.7784
heterotetramer	[Nanohaloarchaea archaeon B1Br10_U2g21]	N4555777457974	N45529413156	N4555777457974	N45529413156	7.9438
heterotetramer	[Nanohaloarchaea archaeon B1Br10_U2g21]	N45529413156	N45586728869	N4555777457974	N45529413156	13.5241
heterotetramer	[Nanohaloarchaea archaeon B1Br10_U2g21]	N4559769497894	N4559769497894	N4555777457974	N45529413156	12.4527
heterotetramer	[Nanohaloarchaea archaeon B1Br10_U2g21]	N45529413156	N4559769497894	N4555777457974	N45529413156	11.2002
heterotetramer	[Nanohaloarchaea archaeon B1Br10_U2g21]	N4555777457974	N45586728869	N4555777457974	N45529413156	8.7125
heterotetramer	[Nanohaloarchaea archaeon B1Br10_U2g21]	N4555777457974	N4559769497894	N4555777457974	N45529413156	14.7345
heterotetramer	[Nanohaloarchaea archaeon B1Br10_U2g21]	N45586728869	N4555777457974	N4555777457974	N45529413156	11.9403
heterotetramer	[Nanohaloarchaea archaeon B1Br10_U2g21]	N45529413156	N45529413156	N4555777457974	N45529413156	6.2496
heterotetramer	[Nanohaloarchaea archaeon B1Br10_U2g21]	N4559769497894	N45586728869	N4555777457974	N45529413156	14.8415
heterotetramer	[Nanohaloarchaea archaeon B1Br10_U2g21]	N45586728869	N45586728869	N4555777457974	N4559769497894	7.3881
heterotetramer	[Nanohaloarchaea archaeon B1Br10_U2g21]	N45586728869	N4559769497894	N45529413156	N4559769497894	13.6499
heterotetramer	[Nanohaloarchaea archaeon B1Br10_U2g21]	N4555777457974	N4555777457974	N4555777457974	N4559769497894	5.7938
heterotetramer	[Nanohaloarchaea archaeon B1Br10_U2g21]	N4559769497894	N45529413156	N4555777457974	N4559769497894	10.0343
heterotetramer	[Nanohaloarchaea archaeon B1Br10_U2g21]	N45586728869	N4559769497894	N4555777457974	N4559769497894	5.8598
heterotetramer	[Nanohaloarchaea archaeon B1Br10_U2g21]	N45529413156	N4555777457974	N4555777457974	N4559769497894	10.4335
heterotetramer	[Nanohaloarchaea archaeon B1Br10_U2g21]	N4559769497894	N4555777457974	N4555777457974	N4559769497894	11.6387
heterotetramer	[Nanohaloarchaea archaeon B1Br10_U2g21]	N45586728869	N45529413156	N4555777457974	N4559769497894	8.1978
heterotetramer	[Nanohaloarchaea archaeon B1Br10_U2g21]	N4555777457974	N45529413156	N4555777457974	N4559769497894	9.9829
heterotetramer	[Nanohaloarchaea archaeon B1Br10_U2g21]	N45529413156	N45586728869	N4555777457974	N4559769497894	9.5388
heterotetramer	[Nanohaloarchaea archaeon B1Br10_U2g21]	N4559769497894	N4559769497894	N4555777457974	N4559769497894	12.4047
heterotetramer	[Nanohaloarchaea archaeon B1Br10_U2g21]	N45529413156	N4559769497894	N4555777457974	N4559769497894	13.9002
heterotetramer	[Nanohaloarchaea archaeon B1Br10_U2g21]	N45529413156	N4555777457974	N45529413156	N4559769497894	12.7789
heterotetramer	[Nanohaloarchaea archaeon B1Br10_U2g21]	N4555777457974	N45586728869	N4555777457974	N4559769497894	10.6986
heterotetramer	[Nanohaloarchaea archaeon B1Br10_U2g21]	N4555777457974	N4559769497894	N4555777457974	N4559769497894	-3.9067
heterotetramer	[Nanohaloarchaea archaeon B1Br10_U2g21]	N45586728869	N4555777457974	N4555777457974	N4559769497894	5.228
heterotetramer	[Nanohaloarchaea archaeon B1Br10_U2g21]	N45529413156	N45529413156	N4555777457974	N4559769497894	8.1653
heterotetramer	[Nanohaloarchaea archaeon B1Br10_U2g21]	N4559769497894	N45586728869	N4555777457974	N4559769497894	14.7027
heterotetramer	[Nanohaloarchaea archaeon B1Br10_U2g21]	N45586728869	N45586728869	N4555777457974	N45586728869	16.4221
heterotetramer	[Nanohaloarchaea archaeon B1Br10_U2g21]	N4555777457974	N4555777457974	N4555777457974	N45586728869	8.957
heterotetramer	[Nanohaloarchaea archaeon B1Br10_U2g21]	N4559769497894	N45529413156	N4555777457974	N45586728869	6.6336
heterotetramer	[Nanohaloarchaea archaeon B1Br10_U2g21]	N45586728869	N4559769497894	N4555777457974	N45586728869	13.7513
heterotetramer	[Nanohaloarchaea archaeon B1Br10_U2g21]	N45529413156	N4555777457974	N4555777457974	N45586728869	12.6072
heterotetramer	[Nanohaloarchaea archaeon B1Br10_U2g21]	N4559769497894	N4555777457974	N45529413156	N4559769497894	4.5197
heterotetramer	[Nanohaloarchaea archaeon B1Br10_U2g21]	N4559769497894	N4555777457974	N4555777457974	N45586728869	9.0958
heterotetramer	[Nanohaloarchaea archaeon B1Br10_U2g21]	N45586728869	N45529413156	N4555777457974	N45586728869	6.7519
heterotetramer	[Nanohaloarchaea archaeon B1Br10_U2g21]	N4555777457974	N45529413156	N4555777457974	N45586728869	3.3499
heterotetramer	[Nanohaloarchaea archaeon B1Br10_U2g21]	N45529413156	N45586728869	N4555777457974	N45586728869	7.6891
heterotetramer	[Nanohaloarchaea archaeon B1Br10_U2g21]	N4559769497894	N4559769497894	N4555777457974	N45586728869	8.3103
heterotetramer	[Nanohaloarchaea archaeon B1Br10_U2g21]	N45529413156	N4559769497894	N4555777457974	N45586728869	7.2209
heterotetramer	[Nanohaloarchaea archaeon B1Br10_U2g21]	N4555777457974	N45586728869	N4555777457974	N45586728869	7.6284
heterotetramer	[Nanohaloarchaea archaeon B1Br10_U2g21]	N4555777457974	N4559769497894	N4555777457974	N45586728869	12.5692
heterotetramer	[Nanohaloarchaea archaeon B1Br10_U2g21]	N45586728869	N4555777457974	N4555777457974	N45586728869	9.1152
heterotetramer	[Nanohaloarchaea archaeon B1Br10_U2g21]	N45529413156	N45529413156	N4555777457974	N45586728869	4.5497
heterotetramer	[Nanohaloarchaea archaeon B1Br10_U2g21]	N45586728869	N45529413156	N45529413156	N4559769497894	6.4645
heterotetramer	[Nanohaloarchaea archaeon B1Br10_U2g21]	N4559769497894	N45586728869	N4555777457974	N45586728869	5.9616
heterotetramer	[Nanohaloarchaea archaeon B1Br10_U2g21]	N45586728869	N45586728869	N4555777457974	N4555777457974	11.9647
homotetramer	[Nanohaloarchaea archaeon B1Br10_U2g21]	N4555777457974	N4555777457974	N4555777457974	N4555777457974	11.9164
heterotetramer	[Nanohaloarchaea archaeon B1Br10_U2g21]	N4559769497894	N45529413156	N4555777457974	N4555777457974	3.4624
heterotetramer	[Nanohaloarchaea archaeon B1Br10_U2g21]	N45586728869	N4559769497894	N4555777457974	N4555777457974	8.3883
heterotetramer	[Nanohaloarchaea archaeon B1Br10_U2g21]	N45529413156	N4555777457974	N4555777457974	N4555777457974	1.6022
heterotetramer	[Nanohaloarchaea archaeon B1Br10_U2g21]	N4559769497894	N4555777457974	N4555777457974	N4555777457974	5.4877
heterotetramer	[Nanohaloarchaea archaeon B1Br10_U2g21]	N45586728869	N45529413156	N4555777457974	N4555777457974	6.8553
heterotetramer	[Nanohaloarchaea archaeon B1Br10_U2g21]	N4555777457974	N45529413156	N4555777457974	N4555777457974	0.8318
heterotetramer	[Nanohaloarchaea archaeon B1Br10_U2g21]	N45529413156	N45586728869	N4555777457974	N4555777457974	4.9707
heterotetramer	[Nanohaloarchaea archaeon B1Br10_U2g21]	N4555777457974	N45529413156	N45529413156	N4559769497894	13.5602
heterotetramer	[Nanohaloarchaea archaeon B1Br10_U2g21]	N4559769497894	N4559769497894	N4555777457974	N4555777457974	-0.3942
heterotetramer	[Nanohaloarchaea archaeon B1Br10_U2g21]	N45529413156	N4559769497894	N4555777457974	N4555777457974	5.393
heterotetramer	[Nanohaloarchaea archaeon B1Br10_U2g21]	N4555777457974	N45586728869	N4555777457974	N4555777457974	6.3373
heterotetramer	[Nanohaloarchaea archaeon B1Br10_U2g21]	N4555777457974	N4559769497894	N4555777457974	N4555777457974	7.0186
heterotetramer	[Nanohaloarchaea archaeon B1Br10_U2g21]	N45586728869	N4555777457974	N4555777457974	N4555777457974	8.0289
heterotetramer	[Nanohaloarchaea archaeon B1Br10_U2g21]	N45529413156	N45529413156	N4555777457974	N4555777457974	4.6796
heterotetramer	[Nanohaloarchaea archaeon B1Br10_U2g21]	N4559769497894	N45586728869	N4555777457974	N4555777457974	9.3102
heterotetramer	[Nanohaloarchaea archaeon B1Br10_U2g21]	N45529413156	N45586728869	N45529413156	N4559769497894	13.5215
heterotetramer	[Nanohaloarchaea archaeon B1Br10_U2g21]	N4559769497894	N4559769497894	N45529413156	N4559769497894	17.3208
heterotetramer	[Nanohaloarchaea archaeon B1Br10_U2g21]	N45529413156	N4559769497894	N45529413156	N4559769497894	15.2221
heterotetramer	[Nanohaloarchaea archaeon B1Br10_U2g21]	N4555777457974	N45586728869	N45529413156	N4559769497894	9.7791
heterotetramer	[Nanohaloarchaea archaeon B1Br10_U2g21]	N4555777457974	N4559769497894	N45529413156	N4559769497894	13.7938
heterotetramer	[Nanohaloarchaea archaeon B1Br10_U2g21]	N4555777457974	N4555777457974	N45529413156	N45529413156	9.6516
heterotetramer	[Nanohaloarchaea archaeon B1Br10_U2g21]	N45586728869	N4555777457974	N45529413156	N4559769497894	13.5646
heterotetramer	[Nanohaloarchaea archaeon B1Br10_U2g21]	N45529413156	N45529413156	N45529413156	N4559769497894	26.6453
heterotetramer	[Nanohaloarchaea archaeon B1Br10_U2g21]	N4559769497894	N45586728869	N45529413156	N4559769497894	17.5576
heterotetramer	[Nanohaloarchaea archaeon B1Br10_U2g21]	N45586728869	N45586728869	N45529413156	N45586728869	15.0915
heterotetramer	[Nanohaloarchaea archaeon B1Br10_U2g21]	N4555777457974	N4555777457974	N45529413156	N45586728869	5.4481
heterotetramer	[Nanohaloarchaea archaeon B1Br10_U2g21]	N4559769497894	N45529413156	N45529413156	N45586728869	15.086
heterotetramer	[Nanohaloarchaea archaeon B1Br10_U2g21]	N45586728869	N4559769497894	N45529413156	N45586728869	7.6094
heterotetramer	[Nanohaloarchaea archaeon B1Br10_U2g21]	N45529413156	N4555777457974	N45529413156	N45586728869	2.7004
heterotetramer	[Nanohaloarchaea archaeon B1Br10_U2g21]	N4559769497894	N4555777457974	N45529413156	N45586728869	15.2388
heterotetramer	[Nanohaloarchaea archaeon B1Br10_U2g21]	N45586728869	N45529413156	N45529413156	N45586728869	18.9946
heterotetramer	[Nanohaloarchaea archaeon B1Br10_U2g21]	N4559769497894	N45529413156	N45529413156	N45529413156	25.3745
heterotetramer	[Nanohaloarchaea archaeon B1Br10_U2g21]	N4555777457974	N45529413156	N45529413156	N45586728869	17.9957
heterotetramer	[Nanohaloarchaea archaeon B1Br10_U2g21]	N45529413156	N45586728869	N45529413156	N45586728869	13.9533
heterotetramer	[Nanohaloarchaea archaeon B1Br10_U2g21]	N4559769497894	N4559769497894	N45529413156	N45586728869	22.8932
heterotetramer	[Nanohaloarchaea archaeon B1Br10_U2g21]	N45529413156	N4559769497894	N45529413156	N45586728869	15.8192
heterotetramer	[Nanohaloarchaea archaeon B1Br10_U2g21]	N4555777457974	N45586728869	N45529413156	N45586728869	14.4346
heterotetramer	[Nanohaloarchaea archaeon B1Br10_U2g21]	N4555777457974	N4559769497894	N45529413156	N45586728869	6.7715
heterotetramer	[Nanohaloarchaea archaeon B1Br10_U2g21]	N45586728869	N4555777457974	N45529413156	N45586728869	14.0121
heterotetramer	[Nanohaloarchaea archaeon B1Br10_U2g21]	N45529413156	N45529413156	N45529413156	N45586728869	35.0498
heterotetramer	[Nanohaloarchaea archaeon B1Br10_U2g21]	N4559769497894	N45586728869	N45529413156	N45586728869	10.7836
heterotetramer	[Nanohaloarchaea archaeon B1Br10_U2g21]	N45586728869	N45586728869	N45529413156	N4555777457974	18.1465
heterotetramer	[Nanohaloarchaea archaeon B1Br10_U2g21]	N45586728869	N4559769497894	N45529413156	N45529413156	8.8529
heterotetramer	[Nanohaloarchaea archaeon B1Br10_U2g21]	N4555777457974	N4555777457974	N45529413156	N4555777457974	6.301
heterotetramer	[Nanohaloarchaea archaeon B1Br10_U2g21]	N4559769497894	N45529413156	N45529413156	N4555777457974	8.53
heterotetramer	[Nanohaloarchaea archaeon B1Br10_U2g21]	N45586728869	N4559769497894	N45529413156	N4555777457974	8.5765
heterotetramer	[Nanohaloarchaea archaeon B1Br10_U2g21]	N45529413156	N4555777457974	N45529413156	N4555777457974	6.6519
heterotetramer	[Nanohaloarchaea archaeon B1Br10_U2g21]	N4559769497894	N4555777457974	N45529413156	N4555777457974	11.222
heterotetramer	[Nanohaloarchaea archaeon B1Br10_U2g21]	N45586728869	N45529413156	N45529413156	N4555777457974	20.8005
heterotetramer	[Nanohaloarchaea archaeon B1Br10_U2g21]	N4555777457974	N45529413156	N45529413156	N4555777457974	16.3991
heterotetramer	[Nanohaloarchaea archaeon B1Br10_U2g21]	N45529413156	N45586728869	N45529413156	N4555777457974	9.4352
heterotetramer	[Nanohaloarchaea archaeon B1Br10_U2g21]	N4559769497894	N4559769497894	N45529413156	N4555777457974	9.6125
heterotetramer	[Nanohaloarchaea archaeon B1Br10_U2g21]	N45529413156	N4559769497894	N45529413156	N4555777457974	7.5729
heterotetramer	[Nanohaloarchaea archaeon B1Br10_U2g21]	N45529413156	N4555777457974	N45529413156	N45529413156	10.5114
heterotetramer	[Nanohaloarchaea archaeon B1Br10_U2g21]	N4555777457974	N45586728869	N45529413156	N4555777457974	13.7342
heterotetramer	[Nanohaloarchaea archaeon B1Br10_U2g21]	N4555777457974	N4559769497894	N45529413156	N4555777457974	15.2003
heterotetramer	[Nanohaloarchaea archaeon B1Br10_U2g21]	N45586728869	N4555777457974	N45529413156	N4555777457974	14.1816
heterotetramer	[Nanohaloarchaea archaeon B1Br10_U2g21]	N45529413156	N45529413156	N45529413156	N4555777457974	9.3234
heterotetramer	[Nanohaloarchaea archaeon B1Br10_U2g21]	N4559769497894	N45586728869	N45529413156	N4555777457974	11.9451
heterotetramer	[Nanohaloarchaea archaeon B1Br10_U2g21]	N45586728869	N45586728869	N4559769497894	N45529413156	14.5902
heterotetramer	[Nanohaloarchaea archaeon B1Br10_U2g21]	N4555777457974	N4555777457974	N4559769497894	N45529413156	16.1709
heterotetramer	[Nanohaloarchaea archaeon B1Br10_U2g21]	N4559769497894	N45529413156	N4559769497894	N45529413156	20.2023
heterotetramer	[Nanohaloarchaea archaeon B1Br10_U2g21]	N45586728869	N4559769497894	N4559769497894	N45529413156	24.1516
heterotetramer	[Nanohaloarchaea archaeon B1Br10_U2g21]	N45529413156	N4555777457974	N4559769497894	N45529413156	17.5751
heterotetramer	[Nanohaloarchaea archaeon B1Br10_U2g21]	N4559769497894	N4555777457974	N45529413156	N45529413156	8.1368
heterotetramer	[Nanohaloarchaea archaeon B1Br10_U2g21]	N4559769497894	N4555777457974	N4559769497894	N45529413156	17.1143
heterotetramer	[Nanohaloarchaea archaeon B1Br10_U2g21]	N45586728869	N45529413156	N4559769497894	N45529413156	14.4231
heterotetramer	[Nanohaloarchaea archaeon B1Br10_U2g21]	N4555777457974	N45529413156	N4559769497894	N45529413156	16.6859
heterotetramer	[Nanohaloarchaea archaeon B1Br10_U2g21]	N45529413156	N45586728869	N4559769497894	N45529413156	15.8565
heterotetramer	[Nanohaloarchaea archaeon B1Br10_U2g21]	N4559769497894	N4559769497894	N4559769497894	N45529413156	28.5731
heterotetramer	[Nanohaloarchaea archaeon B1Br10_U2g21]	N45529413156	N4559769497894	N4559769497894	N45529413156	27.8182
heterotetramer	[Nanohaloarchaea archaeon B1Br10_U2g21]	N4555777457974	N45586728869	N4559769497894	N45529413156	18.4037
heterotetramer	[Nanohaloarchaea archaeon B1Br10_U2g21]	N4555777457974	N4559769497894	N4559769497894	N45529413156	14.9568
heterotetramer	[Nanohaloarchaea archaeon B1Br10_U2g21]	N45586728869	N4555777457974	N4559769497894	N45529413156	11.9295
heterotetramer	[Nanohaloarchaea archaeon B1Br10_U2g21]	N45529413156	N45529413156	N4559769497894	N45529413156	16.2589
heterotetramer	[Nanohaloarchaea archaeon B1Br10_U2g21]	N45586728869	N45529413156	N45529413156	N45529413156	11.815
heterotetramer	[Nanohaloarchaea archaeon B1Br10_U2g21]	N4559769497894	N45586728869	N4559769497894	N45529413156	12.8061
heterotetramer	[Nanohaloarchaea archaeon B1Br10_U2g21]	N45586728869	N45586728869	N4559769497894	N4559769497894	17.7222
heterotetramer	[Nanohaloarchaea archaeon B1Br10_U2g21]	N4555777457974	N4555777457974	N4559769497894	N4559769497894	13.4247
heterotetramer	[Nanohaloarchaea archaeon B1Br10_U2g21]	N4559769497894	N45529413156	N4559769497894	N4559769497894	18.0291
heterotetramer	[Nanohaloarchaea archaeon B1Br10_U2g21]	N45586728869	N4559769497894	N4559769497894	N4559769497894	19.9761
heterotetramer	[Nanohaloarchaea archaeon B1Br10_U2g21]	N45529413156	N4555777457974	N4559769497894	N4559769497894	8.9186
heterotetramer	[Nanohaloarchaea archaeon B1Br10_U2g21]	N4559769497894	N4555777457974	N4559769497894	N4559769497894	18.3542
heterotetramer	[Nanohaloarchaea archaeon B1Br10_U2g21]	N45586728869	N45529413156	N4559769497894	N4559769497894	19.2052
heterotetramer	[Nanohaloarchaea archaeon B1Br10_U2g21]	N4555777457974	N45529413156	N4559769497894	N4559769497894	12.7748
heterotetramer	[Nanohaloarchaea archaeon B1Br10_U2g21]	N45529413156	N45586728869	N4559769497894	N4559769497894	13.3779
heterotetramer	[Nanohaloarchaea archaeon B1Br10_U2g21]	N4555777457974	N45529413156	N45529413156	N45529413156	16.6442
homotetramer	[Nanohaloarchaea archaeon B1Br10_U2g21]	N4559769497894	N4559769497894	N4559769497894	N4559769497894	29.2537
heterotetramer	[Nanohaloarchaea archaeon B1Br10_U2g21]	N45529413156	N4559769497894	N4559769497894	N4559769497894	26.9561
heterotetramer	[Nanohaloarchaea archaeon B1Br10_U2g21]	N4555777457974	N45586728869	N4559769497894	N4559769497894	24.5492
heterotetramer	[Nanohaloarchaea archaeon B1Br10_U2g21]	N4555777457974	N4559769497894	N4559769497894	N4559769497894	18.5919
heterotetramer	[Nanohaloarchaea archaeon B1Br10_U2g21]	N45586728869	N4555777457974	N4559769497894	N4559769497894	16.0345
heterotetramer	[Nanohaloarchaea archaeon B1Br10_U2g21]	N45529413156	N45529413156	N4559769497894	N4559769497894	21.0318
heterotetramer	[Nanohaloarchaea archaeon B1Br10_U2g21]	N4559769497894	N45586728869	N4559769497894	N4559769497894	12.6242
heterotetramer	[Nanohaloarchaea archaeon B1Br10_U2g21]	N45586728869	N45586728869	N4559769497894	N45586728869	15.9415
heterotetramer	[Nanohaloarchaea archaeon B1Br10_U2g21]	N4555777457974	N4555777457974	N4559769497894	N45586728869	16.8627
heterotetramer	[Nanohaloarchaea archaeon B1Br10_U2g21]	N4559769497894	N45529413156	N4559769497894	N45586728869	8.5648
heterotetramer	[Nanohaloarchaea archaeon B1Br10_U2g21]	N45529413156	N45586728869	N45529413156	N45529413156	13.5237
homotetramer	[Nanohaloarchaea archaeon B1Br10_U2g29]	N4561231812515	N4561231812515	N4561231812515	N4561231812515	15.641
heterotetramer	[Nanohaloarchaea archaeon B1Br10_U2g29]	N4562282223022	N4562282223022	N4561231812515	N4561231812515	18.2016
heterotetramer	[Nanohaloarchaea archaeon B1Br10_U2g29]	N4561231812515	N4562282223022	N4561231812515	N4561231812515	17.1347
heterotetramer	[Nanohaloarchaea archaeon B1Br10_U2g29]	N4562282223022	N4561231812515	N4561231812515	N4561231812515	17.9506
heterotetramer	[Nanohaloarchaea archaeon B1Br10_U2g29]	N4561231812515	N4561231812515	N4561231812515	N4562282223022	18.1331
heterotetramer	[Nanohaloarchaea archaeon B1Br10_U2g29]	N4562282223022	N4562282223022	N4561231812515	N4562282223022	13.0142
heterotetramer	[Nanohaloarchaea archaeon B1Br10_U2g29]	N4561231812515	N4562282223022	N4561231812515	N4562282223022	21.3078
heterotetramer	[Nanohaloarchaea archaeon B1Br10_U2g29]	N4562282223022	N4561231812515	N4561231812515	N4562282223022	22.4766
heterotetramer	[Nanohaloarchaea archaeon B1Br10_U2g29]	N4561231812515	N4561231812515	N4562282223022	N4561231812515	21.4784
heterotetramer	[Nanohaloarchaea archaeon B1Br10_U2g29]	N4562282223022	N4562282223022	N4562282223022	N4561231812515	12.4395
heterotetramer	[Nanohaloarchaea archaeon B1Br10_U2g29]	N4561231812515	N4562282223022	N4562282223022	N4561231812515	12.2302
heterotetramer	[Nanohaloarchaea archaeon B1Br10_U2g29]	N4562282223022	N4561231812515	N4562282223022	N4561231812515	14.5194
heterotetramer	[Nanohaloarchaea archaeon B1Br10_U2g29]	N4561231812515	N4561231812515	N4562282223022	N4562282223022	21.1903
homotetramer	[Nanohaloarchaea archaeon B1Br10_U2g29]	N4562282223022	N4562282223022	N4562282223022	N4562282223022	21.0372
heterotetramer	[Nanohaloarchaea archaeon B1Br10_U2g29]	N4561231812515	N4562282223022	N4562282223022	N4562282223022	19.1489
heterotetramer	[Nanohaloarchaea archaeon B1Br10_U2g29]	N4562282223022	N4561231812515	N4562282223022	N4562282223022	22.4724
heterotetramer	[Nanohaloarchaea archaeon PLBr10_U2g16]	N6651626116458	N6651626116458	N665714950	N6651626116458	16.4467
heterotetramer	[Nanohaloarchaea archaeon PLBr10_U2g16]	N665714950	N665714950	N665714950	N6651626116458	15.9047
heterotetramer	[Nanohaloarchaea archaeon PLBr10_U2g16]	N66562296426	N6651626116458	N665714950	N6651626116458	16.4553
heterotetramer	[Nanohaloarchaea archaeon PLBr10_U2g16]	N665714950	N66562296426	N665714950	N6651626116458	8.4586
heterotetramer	[Nanohaloarchaea archaeon PLBr10_U2g16]	N6651626116458	N66562296426	N665714950	N6651626116458	5.5077
heterotetramer	[Nanohaloarchaea archaeon PLBr10_U2g16]	N6651626116458	N665714950	N66562296426	N66562296426	10.4178
heterotetramer	[Nanohaloarchaea archaeon PLBr10_U2g16]	N665714950	N6651626116458	N665714950	N6651626116458	7.6422
heterotetramer	[Nanohaloarchaea archaeon PLBr10_U2g16]	N66562296426	N66562296426	N665714950	N6651626116458	9.0044
heterotetramer	[Nanohaloarchaea archaeon PLBr10_U2g16]	N6651626116458	N665714950	N665714950	N6651626116458	17.6408
heterotetramer	[Nanohaloarchaea archaeon PLBr10_U2g16]	N66562296426	N665714950	N665714950	N6651626116458	5.3487
heterotetramer	[Nanohaloarchaea archaeon PLBr10_U2g16]	N66562296426	N665714950	N66562296426	N66562296426	7.2717
heterotetramer	[Nanohaloarchaea archaeon PLBr10_U2g16]	N6651626116458	N6651626116458	N66562296426	N665714950	13.267
heterotetramer	[Nanohaloarchaea archaeon PLBr10_U2g16]	N6651626116458	N6651626116458	N6651626116458	N66562296426	23.3643
heterotetramer	[Nanohaloarchaea archaeon PLBr10_U2g16]	N665714950	N665714950	N6651626116458	N66562296426	17.182
heterotetramer	[Nanohaloarchaea archaeon PLBr10_U2g16]	N66562296426	N6651626116458	N6651626116458	N66562296426	23.9167
heterotetramer	[Nanohaloarchaea archaeon PLBr10_U2g16]	N665714950	N66562296426	N6651626116458	N66562296426	23.3523
heterotetramer	[Nanohaloarchaea archaeon PLBr10_U2g16]	N6651626116458	N66562296426	N6651626116458	N66562296426	13.9137
heterotetramer	[Nanohaloarchaea archaeon PLBr10_U2g16]	N6651626116458	N6651626116458	N66562296426	N66562296426	17.4445
heterotetramer	[Nanohaloarchaea archaeon PLBr10_U2g16]	N665714950	N6651626116458	N6651626116458	N66562296426	21.059
heterotetramer	[Nanohaloarchaea archaeon PLBr10_U2g16]	N66562296426	N66562296426	N6651626116458	N66562296426	24.6822
heterotetramer	[Nanohaloarchaea archaeon PLBr10_U2g16]	N6651626116458	N665714950	N6651626116458	N66562296426	18.5335
heterotetramer	[Nanohaloarchaea archaeon PLBr10_U2g16]	N66562296426	N665714950	N6651626116458	N66562296426	18.1797
heterotetramer	[Nanohaloarchaea archaeon PLBr10_U2g16]	N6651626116458	N6651626116458	N6651626116458	N665714950	26.2672
heterotetramer	[Nanohaloarchaea archaeon PLBr10_U2g16]	N665714950	N665714950	N66562296426	N665714950	4.3169
heterotetramer	[Nanohaloarchaea archaeon PLBr10_U2g16]	N665714950	N665714950	N6651626116458	N665714950	17.9997
heterotetramer	[Nanohaloarchaea archaeon PLBr10_U2g16]	N66562296426	N6651626116458	N6651626116458	N665714950	11.0834
heterotetramer	[Nanohaloarchaea archaeon PLBr10_U2g16]	N665714950	N66562296426	N6651626116458	N665714950	11.9541
heterotetramer	[Nanohaloarchaea archaeon PLBr10_U2g16]	N6651626116458	N66562296426	N6651626116458	N665714950	5.8281
heterotetramer	[Nanohaloarchaea archaeon PLBr10_U2g16]	N665714950	N6651626116458	N6651626116458	N665714950	10.3562
heterotetramer	[Nanohaloarchaea archaeon PLBr10_U2g16]	N66562296426	N66562296426	N6651626116458	N665714950	8.0042
heterotetramer	[Nanohaloarchaea archaeon PLBr10_U2g16]	N6651626116458	N665714950	N6651626116458	N665714950	20.9638
heterotetramer	[Nanohaloarchaea archaeon PLBr10_U2g16]	N66562296426	N6651626116458	N66562296426	N665714950	15.675
heterotetramer	[Nanohaloarchaea archaeon PLBr10_U2g16]	N66562296426	N665714950	N6651626116458	N665714950	15.7357
heterotetramer	[Nanohaloarchaea archaeon PLBr10_U2g16]	N665714950	N66562296426	N66562296426	N665714950	-0.661
heterotetramer	[Nanohaloarchaea archaeon PLBr10_U2g16]	N6651626116458	N66562296426	N66562296426	N665714950	6.0089
homotetramer	[Nanohaloarchaea archaeon PLBr10_U2g16]	N6651626116458	N6651626116458	N6651626116458	N6651626116458	20.5756
heterotetramer	[Nanohaloarchaea archaeon PLBr10_U2g16]	N665714950	N665714950	N6651626116458	N6651626116458	18.5463
heterotetramer	[Nanohaloarchaea archaeon PLBr10_U2g16]	N66562296426	N6651626116458	N6651626116458	N6651626116458	22.8975
heterotetramer	[Nanohaloarchaea archaeon PLBr10_U2g16]	N665714950	N66562296426	N6651626116458	N6651626116458	11.32
heterotetramer	[Nanohaloarchaea archaeon PLBr10_U2g16]	N6651626116458	N66562296426	N6651626116458	N6651626116458	13.054
heterotetramer	[Nanohaloarchaea archaeon PLBr10_U2g16]	N665714950	N6651626116458	N6651626116458	N6651626116458	18.6423
heterotetramer	[Nanohaloarchaea archaeon PLBr10_U2g16]	N66562296426	N66562296426	N6651626116458	N6651626116458	18.9727
heterotetramer	[Nanohaloarchaea archaeon PLBr10_U2g16]	N665714950	N6651626116458	N66562296426	N665714950	6.274
heterotetramer	[Nanohaloarchaea archaeon PLBr10_U2g16]	N6651626116458	N665714950	N6651626116458	N6651626116458	21.6052
heterotetramer	[Nanohaloarchaea archaeon PLBr10_U2g16]	N66562296426	N665714950	N6651626116458	N6651626116458	23.871
heterotetramer	[Nanohaloarchaea archaeon PLBr10_U2g16]	N66562296426	N66562296426	N66562296426	N665714950	4.3816
heterotetramer	[Nanohaloarchaea archaeon PLBr10_U2g16]	N6651626116458	N665714950	N66562296426	N665714950	8.7456
heterotetramer	[Nanohaloarchaea archaeon PLBr10_U2g16]	N66562296426	N665714950	N66562296426	N665714950	9.2619
heterotetramer	[Nanohaloarchaea archaeon PLBr10_U2g16]	N6651626116458	N6651626116458	N66562296426	N6651626116458	13.8822
heterotetramer	[Nanohaloarchaea archaeon PLBr10_U2g16]	N665714950	N665714950	N66562296426	N66562296426	4.6849
heterotetramer	[Nanohaloarchaea archaeon PLBr10_U2g16]	N665714950	N665714950	N66562296426	N6651626116458	0.6132
heterotetramer	[Nanohaloarchaea archaeon PLBr10_U2g16]	N66562296426	N6651626116458	N66562296426	N6651626116458	16.2796
heterotetramer	[Nanohaloarchaea archaeon PLBr10_U2g16]	N665714950	N66562296426	N66562296426	N6651626116458	1.7265
heterotetramer	[Nanohaloarchaea archaeon PLBr10_U2g16]	N6651626116458	N66562296426	N66562296426	N6651626116458	5.8128
heterotetramer	[Nanohaloarchaea archaeon PLBr10_U2g16]	N665714950	N6651626116458	N66562296426	N6651626116458	3.9648
heterotetramer	[Nanohaloarchaea archaeon PLBr10_U2g16]	N66562296426	N66562296426	N66562296426	N6651626116458	3.7459
heterotetramer	[Nanohaloarchaea archaeon PLBr10_U2g16]	N6651626116458	N665714950	N66562296426	N6651626116458	2.3735
heterotetramer	[Nanohaloarchaea archaeon PLBr10_U2g16]	N66562296426	N6651626116458	N66562296426	N66562296426	12.7538
heterotetramer	[Nanohaloarchaea archaeon PLBr10_U2g16]	N66562296426	N665714950	N66562296426	N6651626116458	2.5139
heterotetramer	[Nanohaloarchaea archaeon PLBr10_U2g16]	N6651626116458	N6651626116458	N665714950	N66562296426	15.8819
heterotetramer	[Nanohaloarchaea archaeon PLBr10_U2g16]	N665714950	N665714950	N665714950	N66562296426	5.6738
heterotetramer	[Nanohaloarchaea archaeon PLBr10_U2g16]	N66562296426	N6651626116458	N665714950	N66562296426	16.8678
heterotetramer	[Nanohaloarchaea archaeon PLBr10_U2g16]	N665714950	N66562296426	N66562296426	N66562296426	6.1679
heterotetramer	[Nanohaloarchaea archaeon PLBr10_U2g16]	N665714950	N66562296426	N665714950	N66562296426	5.3833
heterotetramer	[Nanohaloarchaea archaeon PLBr10_U2g16]	N6651626116458	N66562296426	N665714950	N66562296426	9.459
heterotetramer	[Nanohaloarchaea archaeon PLBr10_U2g16]	N665714950	N6651626116458	N665714950	N66562296426	19.8484
heterotetramer	[Nanohaloarchaea archaeon PLBr10_U2g16]	N66562296426	N66562296426	N665714950	N66562296426	13.1385
heterotetramer	[Nanohaloarchaea archaeon PLBr10_U2g16]	N6651626116458	N665714950	N665714950	N66562296426	18.5809
heterotetramer	[Nanohaloarchaea archaeon PLBr10_U2g16]	N66562296426	N665714950	N665714950	N66562296426	19.1665
heterotetramer	[Nanohaloarchaea archaeon PLBr10_U2g16]	N6651626116458	N66562296426	N66562296426	N66562296426	3.1379
heterotetramer	[Nanohaloarchaea archaeon PLBr10_U2g16]	N6651626116458	N6651626116458	N665714950	N665714950	15.6707
homotetramer	[Nanohaloarchaea archaeon PLBr10_U2g16]	N665714950	N665714950	N665714950	N665714950	20.154
heterotetramer	[Nanohaloarchaea archaeon PLBr10_U2g16]	N66562296426	N6651626116458	N665714950	N665714950	10.5432
heterotetramer	[Nanohaloarchaea archaeon PLBr10_U2g16]	N665714950	N66562296426	N665714950	N665714950	1.2136
heterotetramer	[Nanohaloarchaea archaeon PLBr10_U2g16]	N6651626116458	N66562296426	N665714950	N665714950	2.1167
heterotetramer	[Nanohaloarchaea archaeon PLBr10_U2g16]	N665714950	N6651626116458	N665714950	N665714950	18.2145
heterotetramer	[Nanohaloarchaea archaeon PLBr10_U2g16]	N66562296426	N66562296426	N665714950	N665714950	15.5711
heterotetramer	[Nanohaloarchaea archaeon PLBr10_U2g16]	N665714950	N6651626116458	N66562296426	N66562296426	11.5855
heterotetramer	[Nanohaloarchaea archaeon PLBr10_U2g16]	N6651626116458	N665714950	N665714950	N665714950	11.2969
heterotetramer	[Nanohaloarchaea archaeon PLBr10_U2g16]	N66562296426	N665714950	N665714950	N665714950	9.0744
homotetramer	[Nanohaloarchaea archaeon PLBr10_U2g16]	N66562296426	N66562296426	N66562296426	N66562296426	15.878
heterotetramer	[candidate divison MSBL1 archaeon SCGCAAA259B11]	KXA90661.1	KXA90683.1	KXA90661.1	KXA90238.1	2.3233
heterotetramer	[candidate divison MSBL1 archaeon SCGCAAA259B11]	KXA90238.1	KXA90661.1	KXA90661.1	KXA90683.1	2.1118
heterotetramer	[candidate divison MSBL1 archaeon SCGCAAA259B11]	KXA90661.1	KXA90238.1	KXA90661.1	KXA90683.1	17.7797
heterotetramer	[candidate divison MSBL1 archaeon SCGCAAA259B11]	KXA90683.1	KXA88990.1	KXA90661.1	KXA90683.1	-0.3414
heterotetramer	[candidate divison MSBL1 archaeon SCGCAAA259B11]	KXA88990.1	KXA90683.1	KXA90661.1	KXA90683.1	1.9935
heterotetramer	[candidate divison MSBL1 archaeon SCGCAAA259B11]	KXA90683.1	KXA90661.1	KXA90661.1	KXA90683.1	3.4449
heterotetramer	[candidate divison MSBL1 archaeon SCGCAAA259B11]	KXA90238.1	KXA88990.1	KXA90661.1	KXA90661.1	-4.4773
heterotetramer	[candidate divison MSBL1 archaeon SCGCAAA259B11]	KXA90238.1	KXA88990.1	KXA90661.1	KXA90683.1	-7.2726
heterotetramer	[candidate divison MSBL1 archaeon SCGCAAA259B11]	KXA90683.1	KXA90683.1	KXA90661.1	KXA90683.1	10.3639
heterotetramer	[candidate divison MSBL1 archaeon SCGCAAA259B11]	KXA90238.1	KXA90238.1	KXA90661.1	KXA90683.1	10.4432
heterotetramer	[candidate divison MSBL1 archaeon SCGCAAA259B11]	KXA90661.1	KXA88990.1	KXA90661.1	KXA90683.1	8.3272
heterotetramer	[candidate divison MSBL1 archaeon SCGCAAA259B11]	KXA88990.1	KXA90238.1	KXA90661.1	KXA90683.1	10.9131
heterotetramer	[candidate divison MSBL1 archaeon SCGCAAA259B11]	KXA90661.1	KXA90661.1	KXA90661.1	KXA90683.1	5.1074
heterotetramer	[candidate divison MSBL1 archaeon SCGCAAA259B11]	KXA88990.1	KXA88990.1	KXA90661.1	KXA90683.1	-5.9773
heterotetramer	[candidate divison MSBL1 archaeon SCGCAAA259B11]	KXA90683.1	KXA90683.1	KXA90661.1	KXA90661.1	7.1876
heterotetramer	[candidate divison MSBL1 archaeon SCGCAAA259B11]	KXA90683.1	KXA90238.1	KXA90661.1	KXA90683.1	10.3963
heterotetramer	[candidate divison MSBL1 archaeon SCGCAAA259B11]	KXA90238.1	KXA90683.1	KXA90661.1	KXA90683.1	6.7181
heterotetramer	[candidate divison MSBL1 archaeon SCGCAAA259B11]	KXA88990.1	KXA90661.1	KXA90661.1	KXA90683.1	3.3612
heterotetramer	[candidate divison MSBL1 archaeon SCGCAAA259B11]	KXA90661.1	KXA90683.1	KXA90661.1	KXA90683.1	2.2146
heterotetramer	[candidate divison MSBL1 archaeon SCGCAAA259B11]	KXA90238.1	KXA90238.1	KXA90661.1	KXA90661.1	11.6433
heterotetramer	[candidate divison MSBL1 archaeon SCGCAAA259B11]	KXA90661.1	KXA88990.1	KXA90661.1	KXA90661.1	1.9144
heterotetramer	[candidate divison MSBL1 archaeon SCGCAAA259B11]	KXA88990.1	KXA90238.1	KXA90661.1	KXA90661.1	11.719
homotetramer	[candidate divison MSBL1 archaeon SCGCAAA259B11]	KXA90661.1	KXA90661.1	KXA90661.1	KXA90661.1	4.007
heterotetramer	[candidate divison MSBL1 archaeon SCGCAAA259B11]	KXA88990.1	KXA88990.1	KXA90661.1	KXA90661.1	-2.0565
heterotetramer	[candidate divison MSBL1 archaeon SCGCAAA259B11]	KXA90683.1	KXA90238.1	KXA90661.1	KXA90661.1	15.6243
heterotetramer	[candidate divison MSBL1 archaeon SCGCAAA259B11]	KXA90238.1	KXA90683.1	KXA90661.1	KXA90661.1	8.1306
heterotetramer	[candidate divison MSBL1 archaeon SCGCAAA259B11]	KXA88990.1	KXA90661.1	KXA90661.1	KXA90661.1	4.1732
heterotetramer	[candidate divison MSBL1 archaeon SCGCAAA259B11]	KXA90238.1	KXA90661.1	KXA88990.1	KXA90661.1	0.7786
heterotetramer	[candidate divison MSBL1 archaeon SCGCAAA259B11]	KXA90661.1	KXA90238.1	KXA88990.1	KXA90661.1	19.5393
heterotetramer	[candidate divison MSBL1 archaeon SCGCAAA259B11]	KXA90683.1	KXA88990.1	KXA88990.1	KXA90661.1	0.113
heterotetramer	[candidate divison MSBL1 archaeon SCGCAAA259B11]	KXA88990.1	KXA90683.1	KXA88990.1	KXA90661.1	3.7565
heterotetramer	[candidate divison MSBL1 archaeon SCGCAAA259B11]	KXA90683.1	KXA90661.1	KXA88990.1	KXA90661.1	-1.3756
heterotetramer	[candidate divison MSBL1 archaeon SCGCAAA259B11]	KXA90661.1	KXA90683.1	KXA90661.1	KXA90661.1	4.6493
heterotetramer	[candidate divison MSBL1 archaeon SCGCAAA259B11]	KXA90238.1	KXA88990.1	KXA88990.1	KXA90661.1	-0.6841
heterotetramer	[candidate divison MSBL1 archaeon SCGCAAA259B11]	KXA90683.1	KXA90683.1	KXA88990.1	KXA90661.1	6.0737
heterotetramer	[candidate divison MSBL1 archaeon SCGCAAA259B11]	KXA90238.1	KXA90238.1	KXA88990.1	KXA90661.1	11.2647
heterotetramer	[candidate divison MSBL1 archaeon SCGCAAA259B11]	KXA90661.1	KXA88990.1	KXA88990.1	KXA90661.1	1.4496
heterotetramer	[candidate divison MSBL1 archaeon SCGCAAA259B11]	KXA88990.1	KXA90238.1	KXA88990.1	KXA90661.1	18.1096
heterotetramer	[candidate divison MSBL1 archaeon SCGCAAA259B11]	KXA90661.1	KXA90661.1	KXA88990.1	KXA90661.1	3.3397
heterotetramer	[candidate divison MSBL1 archaeon SCGCAAA259B11]	KXA88990.1	KXA88990.1	KXA88990.1	KXA90661.1	-0.1899
heterotetramer	[candidate divison MSBL1 archaeon SCGCAAA259B11]	KXA90683.1	KXA90238.1	KXA88990.1	KXA90661.1	15.7864
heterotetramer	[candidate divison MSBL1 archaeon SCGCAAA259B11]	KXA90238.1	KXA90683.1	KXA88990.1	KXA90661.1	2.7896
heterotetramer	[candidate divison MSBL1 archaeon SCGCAAA259B11]	KXA88990.1	KXA90661.1	KXA88990.1	KXA90661.1	2.68
heterotetramer	[candidate divison MSBL1 archaeon SCGCAAA259B11]	KXA90661.1	KXA90683.1	KXA88990.1	KXA90661.1	-0.1704
heterotetramer	[candidate divison MSBL1 archaeon SCGCAAA259B11]	KXA90238.1	KXA90661.1	KXA90661.1	KXA90661.1	5.8347
heterotetramer	[candidate divison MSBL1 archaeon SCGCAAA259B11]	KXA90238.1	KXA90661.1	KXA88990.1	KXA88990.1	-3.8748
heterotetramer	[candidate divison MSBL1 archaeon SCGCAAA259B11]	KXA90661.1	KXA90238.1	KXA88990.1	KXA88990.1	13.4941
heterotetramer	[candidate divison MSBL1 archaeon SCGCAAA259B11]	KXA90683.1	KXA88990.1	KXA88990.1	KXA88990.1	0.8814
heterotetramer	[candidate divison MSBL1 archaeon SCGCAAA259B11]	KXA88990.1	KXA90683.1	KXA88990.1	KXA88990.1	0.3954
heterotetramer	[candidate divison MSBL1 archaeon SCGCAAA259B11]	KXA90683.1	KXA90661.1	KXA88990.1	KXA88990.1	-0.3373
heterotetramer	[candidate divison MSBL1 archaeon SCGCAAA259B11]	KXA90238.1	KXA88990.1	KXA88990.1	KXA88990.1	-4.4546
heterotetramer	[candidate divison MSBL1 archaeon SCGCAAA259B11]	KXA90683.1	KXA90683.1	KXA88990.1	KXA88990.1	6.3529
heterotetramer	[candidate divison MSBL1 archaeon SCGCAAA259B11]	KXA90238.1	KXA90238.1	KXA88990.1	KXA88990.1	15.7621
heterotetramer	[candidate divison MSBL1 archaeon SCGCAAA259B11]	KXA90661.1	KXA88990.1	KXA88990.1	KXA88990.1	-2.0535
heterotetramer	[candidate divison MSBL1 archaeon SCGCAAA259B11]	KXA88990.1	KXA90238.1	KXA88990.1	KXA88990.1	12.1023
heterotetramer	[candidate divison MSBL1 archaeon SCGCAAA259B11]	KXA90661.1	KXA90661.1	KXA88990.1	KXA88990.1	1.3992
homotetramer	[candidate divison MSBL1 archaeon SCGCAAA259B11]	KXA88990.1	KXA88990.1	KXA88990.1	KXA88990.1	-1.0869
heterotetramer	[candidate divison MSBL1 archaeon SCGCAAA259B11]	KXA90683.1	KXA90238.1	KXA88990.1	KXA88990.1	18.0145
heterotetramer	[candidate divison MSBL1 archaeon SCGCAAA259B11]	KXA90238.1	KXA90683.1	KXA88990.1	KXA88990.1	1.335
heterotetramer	[candidate divison MSBL1 archaeon SCGCAAA259B11]	KXA88990.1	KXA90661.1	KXA88990.1	KXA88990.1	2.7441
heterotetramer	[candidate divison MSBL1 archaeon SCGCAAA259B11]	KXA90661.1	KXA90683.1	KXA88990.1	KXA88990.1	0.9333
heterotetramer	[candidate divison MSBL1 archaeon SCGCAAA259B11]	KXA90238.1	KXA90661.1	KXA88990.1	KXA90238.1	-0.058
heterotetramer	[candidate divison MSBL1 archaeon SCGCAAA259B11]	KXA90661.1	KXA90238.1	KXA88990.1	KXA90238.1	14.2696
heterotetramer	[candidate divison MSBL1 archaeon SCGCAAA259B11]	KXA90683.1	KXA88990.1	KXA88990.1	KXA90238.1	-1.2343
heterotetramer	[candidate divison MSBL1 archaeon SCGCAAA259B11]	KXA88990.1	KXA90683.1	KXA88990.1	KXA90238.1	0.7314
heterotetramer	[candidate divison MSBL1 archaeon SCGCAAA259B11]	KXA90683.1	KXA90661.1	KXA88990.1	KXA90238.1	3.5651
heterotetramer	[candidate divison MSBL1 archaeon SCGCAAA259B11]	KXA90238.1	KXA88990.1	KXA88990.1	KXA90238.1	-5.236
heterotetramer	[candidate divison MSBL1 archaeon SCGCAAA259B11]	KXA90683.1	KXA90683.1	KXA88990.1	KXA90238.1	7.1567
heterotetramer	[candidate divison MSBL1 archaeon SCGCAAA259B11]	KXA90238.1	KXA90238.1	KXA88990.1	KXA90238.1	13.2709
heterotetramer	[candidate divison MSBL1 archaeon SCGCAAA259B11]	KXA90661.1	KXA88990.1	KXA88990.1	KXA90238.1	-9.9798
heterotetramer	[candidate divison MSBL1 archaeon SCGCAAA259B11]	KXA88990.1	KXA90238.1	KXA88990.1	KXA90238.1	14.4008
heterotetramer	[candidate divison MSBL1 archaeon SCGCAAA259B11]	KXA90661.1	KXA90661.1	KXA88990.1	KXA90238.1	-3.473
heterotetramer	[candidate divison MSBL1 archaeon SCGCAAA259B11]	KXA88990.1	KXA88990.1	KXA88990.1	KXA90238.1	-2.525
heterotetramer	[candidate divison MSBL1 archaeon SCGCAAA259B11]	KXA90683.1	KXA90238.1	KXA88990.1	KXA90238.1	16.5041
heterotetramer	[candidate divison MSBL1 archaeon SCGCAAA259B11]	KXA90238.1	KXA90683.1	KXA88990.1	KXA90238.1	4.1812
heterotetramer	[candidate divison MSBL1 archaeon SCGCAAA259B11]	KXA88990.1	KXA90661.1	KXA88990.1	KXA90238.1	3.2896
heterotetramer	[candidate divison MSBL1 archaeon SCGCAAA259B11]	KXA90661.1	KXA90683.1	KXA88990.1	KXA90238.1	1.6951
heterotetramer	[candidate divison MSBL1 archaeon SCGCAAA259B11]	KXA90238.1	KXA90661.1	KXA88990.1	KXA90683.1	-0.3032
heterotetramer	[candidate divison MSBL1 archaeon SCGCAAA259B11]	KXA90661.1	KXA90238.1	KXA88990.1	KXA90683.1	10.8302
heterotetramer	[candidate divison MSBL1 archaeon SCGCAAA259B11]	KXA90683.1	KXA88990.1	KXA88990.1	KXA90683.1	2.6358
heterotetramer	[candidate divison MSBL1 archaeon SCGCAAA259B11]	KXA88990.1	KXA90683.1	KXA88990.1	KXA90683.1	-2.6098
heterotetramer	[candidate divison MSBL1 archaeon SCGCAAA259B11]	KXA90683.1	KXA90661.1	KXA88990.1	KXA90683.1	5.0107
heterotetramer	[candidate divison MSBL1 archaeon SCGCAAA259B11]	KXA90238.1	KXA88990.1	KXA88990.1	KXA90683.1	-2.4869
heterotetramer	[candidate divison MSBL1 archaeon SCGCAAA259B11]	KXA90683.1	KXA90683.1	KXA88990.1	KXA90683.1	4.1767
heterotetramer	[candidate divison MSBL1 archaeon SCGCAAA259B11]	KXA90238.1	KXA90238.1	KXA88990.1	KXA90683.1	10.9533
heterotetramer	[candidate divison MSBL1 archaeon SCGCAAA259B11]	KXA90661.1	KXA88990.1	KXA88990.1	KXA90683.1	-6.7851
heterotetramer	[candidate divison MSBL1 archaeon SCGCAAA259B11]	KXA88990.1	KXA90238.1	KXA88990.1	KXA90683.1	11.2936
heterotetramer	[candidate divison MSBL1 archaeon SCGCAAA259B11]	KXA90661.1	KXA90661.1	KXA88990.1	KXA90683.1	-1.0312
heterotetramer	[candidate divison MSBL1 archaeon SCGCAAA259B11]	KXA88990.1	KXA88990.1	KXA88990.1	KXA90683.1	-2.3345
heterotetramer	[candidate divison MSBL1 archaeon SCGCAAA259B11]	KXA90683.1	KXA90238.1	KXA88990.1	KXA90683.1	11.3794
heterotetramer	[candidate divison MSBL1 archaeon SCGCAAA259B11]	KXA90238.1	KXA90683.1	KXA88990.1	KXA90683.1	3.0712
heterotetramer	[candidate divison MSBL1 archaeon SCGCAAA259B11]	KXA88990.1	KXA90661.1	KXA88990.1	KXA90683.1	3.5334
heterotetramer	[candidate divison MSBL1 archaeon SCGCAAA259B11]	KXA90661.1	KXA90683.1	KXA88990.1	KXA90683.1	4.6171
heterotetramer	[candidate divison MSBL1 archaeon SCGCAAA259B11]	KXA90238.1	KXA90661.1	KXA90238.1	KXA90661.1	11.2041
heterotetramer	[candidate divison MSBL1 archaeon SCGCAAA259B11]	KXA90661.1	KXA90238.1	KXA90238.1	KXA90661.1	6.6038
heterotetramer	[candidate divison MSBL1 archaeon SCGCAAA259B11]	KXA90683.1	KXA88990.1	KXA90238.1	KXA90661.1	1.3972
heterotetramer	[candidate divison MSBL1 archaeon SCGCAAA259B11]	KXA88990.1	KXA90683.1	KXA90238.1	KXA90661.1	5.5961
heterotetramer	[candidate divison MSBL1 archaeon SCGCAAA259B11]	KXA90683.1	KXA90661.1	KXA90238.1	KXA90661.1	12.8032
heterotetramer	[candidate divison MSBL1 archaeon SCGCAAA259B11]	KXA90238.1	KXA88990.1	KXA90238.1	KXA90661.1	3.7097
heterotetramer	[candidate divison MSBL1 archaeon SCGCAAA259B11]	KXA90683.1	KXA90683.1	KXA90238.1	KXA90661.1	2.549
heterotetramer	[candidate divison MSBL1 archaeon SCGCAAA259B11]	KXA90238.1	KXA90238.1	KXA90238.1	KXA90661.1	10.7948
heterotetramer	[candidate divison MSBL1 archaeon SCGCAAA259B11]	KXA90661.1	KXA88990.1	KXA90238.1	KXA90661.1	10.4775
heterotetramer	[candidate divison MSBL1 archaeon SCGCAAA259B11]	KXA88990.1	KXA90238.1	KXA90238.1	KXA90661.1	3.4462
heterotetramer	[candidate divison MSBL1 archaeon SCGCAAA259B11]	KXA90661.1	KXA90661.1	KXA90238.1	KXA90661.1	7.8982
heterotetramer	[candidate divison MSBL1 archaeon SCGCAAA259B11]	KXA88990.1	KXA88990.1	KXA90238.1	KXA90661.1	7.9833
heterotetramer	[candidate divison MSBL1 archaeon SCGCAAA259B11]	KXA90683.1	KXA90238.1	KXA90238.1	KXA90661.1	9.5071
heterotetramer	[candidate divison MSBL1 archaeon SCGCAAA259B11]	KXA90238.1	KXA90683.1	KXA90238.1	KXA90661.1	3.3792
heterotetramer	[candidate divison MSBL1 archaeon SCGCAAA259B11]	KXA88990.1	KXA90661.1	KXA90238.1	KXA90661.1	13.8279
heterotetramer	[candidate divison MSBL1 archaeon SCGCAAA259B11]	KXA90661.1	KXA90683.1	KXA90238.1	KXA90661.1	2.493
heterotetramer	[candidate divison MSBL1 archaeon SCGCAAA259B11]	KXA90238.1	KXA90661.1	KXA90238.1	KXA88990.1	8.8132
heterotetramer	[candidate divison MSBL1 archaeon SCGCAAA259B11]	KXA90661.1	KXA90238.1	KXA90238.1	KXA88990.1	7.1807
heterotetramer	[candidate divison MSBL1 archaeon SCGCAAA259B11]	KXA90683.1	KXA88990.1	KXA90238.1	KXA88990.1	7.5936
heterotetramer	[candidate divison MSBL1 archaeon SCGCAAA259B11]	KXA88990.1	KXA90683.1	KXA90238.1	KXA88990.1	5.6037
heterotetramer	[candidate divison MSBL1 archaeon SCGCAAA259B11]	KXA90683.1	KXA90661.1	KXA90238.1	KXA88990.1	10.3428
heterotetramer	[candidate divison MSBL1 archaeon SCGCAAA259B11]	KXA90238.1	KXA88990.1	KXA90238.1	KXA88990.1	8.425
heterotetramer	[candidate divison MSBL1 archaeon SCGCAAA259B11]	KXA90683.1	KXA90683.1	KXA90238.1	KXA88990.1	5.4122
heterotetramer	[candidate divison MSBL1 archaeon SCGCAAA259B11]	KXA90238.1	KXA90238.1	KXA90238.1	KXA88990.1	6.5094
heterotetramer	[candidate divison MSBL1 archaeon SCGCAAA259B11]	KXA90661.1	KXA88990.1	KXA90238.1	KXA88990.1	3.9496
heterotetramer	[candidate divison MSBL1 archaeon SCGCAAA259B11]	KXA88990.1	KXA90238.1	KXA90238.1	KXA88990.1	9.858
heterotetramer	[candidate divison MSBL1 archaeon SCGCAAA259B11]	KXA90661.1	KXA90661.1	KXA90238.1	KXA88990.1	14.0528
heterotetramer	[candidate divison MSBL1 archaeon SCGCAAA259B11]	KXA88990.1	KXA88990.1	KXA90238.1	KXA88990.1	8.2342
heterotetramer	[candidate divison MSBL1 archaeon SCGCAAA259B11]	KXA90683.1	KXA90238.1	KXA90238.1	KXA88990.1	2.2545
heterotetramer	[candidate divison MSBL1 archaeon SCGCAAA259B11]	KXA90238.1	KXA90683.1	KXA90238.1	KXA88990.1	7.5524
heterotetramer	[candidate divison MSBL1 archaeon SCGCAAA259B11]	KXA88990.1	KXA90661.1	KXA90238.1	KXA88990.1	3.559
heterotetramer	[candidate divison MSBL1 archaeon SCGCAAA259B11]	KXA90661.1	KXA90683.1	KXA90238.1	KXA88990.1	5.4219
heterotetramer	[candidate divison MSBL1 archaeon SCGCAAA259B11]	KXA90238.1	KXA90661.1	KXA90238.1	KXA90238.1	10.1216
heterotetramer	[candidate divison MSBL1 archaeon SCGCAAA259B11]	KXA90661.1	KXA90238.1	KXA90238.1	KXA90238.1	0.1792
heterotetramer	[candidate divison MSBL1 archaeon SCGCAAA259B11]	KXA90683.1	KXA88990.1	KXA90238.1	KXA90238.1	11.3697
heterotetramer	[candidate divison MSBL1 archaeon SCGCAAA259B11]	KXA88990.1	KXA90683.1	KXA90238.1	KXA90238.1	-0.3066
heterotetramer	[candidate divison MSBL1 archaeon SCGCAAA259B11]	KXA90683.1	KXA90661.1	KXA90238.1	KXA90238.1	11.8546
heterotetramer	[candidate divison MSBL1 archaeon SCGCAAA259B11]	KXA90238.1	KXA88990.1	KXA90238.1	KXA90238.1	2.2824
heterotetramer	[candidate divison MSBL1 archaeon SCGCAAA259B11]	KXA90683.1	KXA90683.1	KXA90238.1	KXA90238.1	8.4287
homotetramer	[candidate divison MSBL1 archaeon SCGCAAA259B11]	KXA90238.1	KXA90238.1	KXA90238.1	KXA90238.1	7.0573
heterotetramer	[candidate divison MSBL1 archaeon SCGCAAA259B11]	KXA90661.1	KXA88990.1	KXA90238.1	KXA90238.1	8.2262
heterotetramer	[candidate divison MSBL1 archaeon SCGCAAA259B11]	KXA88990.1	KXA90238.1	KXA90238.1	KXA90238.1	12.0968
heterotetramer	[candidate divison MSBL1 archaeon SCGCAAA259B11]	KXA90661.1	KXA90661.1	KXA90238.1	KXA90238.1	8.5429
heterotetramer	[candidate divison MSBL1 archaeon SCGCAAA259B11]	KXA88990.1	KXA88990.1	KXA90238.1	KXA90238.1	11.0982
heterotetramer	[candidate divison MSBL1 archaeon SCGCAAA259B11]	KXA90683.1	KXA90238.1	KXA90238.1	KXA90238.1	6.7842
heterotetramer	[candidate divison MSBL1 archaeon SCGCAAA259B11]	KXA90238.1	KXA90683.1	KXA90238.1	KXA90238.1	8.11
heterotetramer	[candidate divison MSBL1 archaeon SCGCAAA259B11]	KXA88990.1	KXA90661.1	KXA90238.1	KXA90238.1	10.4979
heterotetramer	[candidate divison MSBL1 archaeon SCGCAAA259B11]	KXA90661.1	KXA90683.1	KXA90238.1	KXA90238.1	1.4064
heterotetramer	[candidate divison MSBL1 archaeon SCGCAAA259B11]	KXA90238.1	KXA90661.1	KXA90238.1	KXA90683.1	12.3397
heterotetramer	[candidate divison MSBL1 archaeon SCGCAAA259B11]	KXA90661.1	KXA90238.1	KXA90238.1	KXA90683.1	18.8503
heterotetramer	[candidate divison MSBL1 archaeon SCGCAAA259B11]	KXA90683.1	KXA88990.1	KXA90238.1	KXA90683.1	17.5068
heterotetramer	[candidate divison MSBL1 archaeon SCGCAAA259B11]	KXA88990.1	KXA90683.1	KXA90238.1	KXA90683.1	10.7507
heterotetramer	[candidate divison MSBL1 archaeon SCGCAAA259B11]	KXA90683.1	KXA90661.1	KXA90238.1	KXA90683.1	13.0086
heterotetramer	[candidate divison MSBL1 archaeon SCGCAAA259B11]	KXA90238.1	KXA88990.1	KXA90238.1	KXA90683.1	10.8367
heterotetramer	[candidate divison MSBL1 archaeon SCGCAAA259B11]	KXA90683.1	KXA90683.1	KXA90238.1	KXA90683.1	4.5054
heterotetramer	[candidate divison MSBL1 archaeon SCGCAAA259B11]	KXA90238.1	KXA90238.1	KXA90238.1	KXA90683.1	4.9696
heterotetramer	[candidate divison MSBL1 archaeon SCGCAAA259B11]	KXA90661.1	KXA88990.1	KXA90238.1	KXA90683.1	9.3208
heterotetramer	[candidate divison MSBL1 archaeon SCGCAAA259B11]	KXA88990.1	KXA90238.1	KXA90238.1	KXA90683.1	6.163
heterotetramer	[candidate divison MSBL1 archaeon SCGCAAA259B11]	KXA90661.1	KXA90661.1	KXA90238.1	KXA90683.1	9.5309
heterotetramer	[candidate divison MSBL1 archaeon SCGCAAA259B11]	KXA88990.1	KXA88990.1	KXA90238.1	KXA90683.1	6.7877
heterotetramer	[candidate divison MSBL1 archaeon SCGCAAA259B11]	KXA90683.1	KXA90238.1	KXA90238.1	KXA90683.1	6.3899
heterotetramer	[candidate divison MSBL1 archaeon SCGCAAA259B11]	KXA90238.1	KXA90683.1	KXA90238.1	KXA90683.1	11.6355
heterotetramer	[candidate divison MSBL1 archaeon SCGCAAA259B11]	KXA88990.1	KXA90661.1	KXA90238.1	KXA90683.1	10.6795
heterotetramer	[candidate divison MSBL1 archaeon SCGCAAA259B11]	KXA90661.1	KXA90238.1	KXA90661.1	KXA90661.1	21.4035
heterotetramer	[candidate divison MSBL1 archaeon SCGCAAA259B11]	KXA90661.1	KXA90683.1	KXA90238.1	KXA90683.1	8.0658
heterotetramer	[candidate divison MSBL1 archaeon SCGCAAA259B11]	KXA90238.1	KXA90661.1	KXA90683.1	KXA90661.1	0.9797
heterotetramer	[candidate divison MSBL1 archaeon SCGCAAA259B11]	KXA90661.1	KXA90238.1	KXA90683.1	KXA90661.1	13.5939
heterotetramer	[candidate divison MSBL1 archaeon SCGCAAA259B11]	KXA90683.1	KXA88990.1	KXA90683.1	KXA90661.1	3.0551
heterotetramer	[candidate divison MSBL1 archaeon SCGCAAA259B11]	KXA88990.1	KXA90683.1	KXA90683.1	KXA90661.1	3.5034
heterotetramer	[candidate divison MSBL1 archaeon SCGCAAA259B11]	KXA90683.1	KXA90661.1	KXA90683.1	KXA90661.1	4.2545
heterotetramer	[candidate divison MSBL1 archaeon SCGCAAA259B11]	KXA90238.1	KXA88990.1	KXA90683.1	KXA90661.1	1.2074
heterotetramer	[candidate divison MSBL1 archaeon SCGCAAA259B11]	KXA90683.1	KXA90683.1	KXA90683.1	KXA90661.1	2.2992
heterotetramer	[candidate divison MSBL1 archaeon SCGCAAA259B11]	KXA90238.1	KXA90238.1	KXA90683.1	KXA90661.1	13.9403
heterotetramer	[candidate divison MSBL1 archaeon SCGCAAA259B11]	KXA90661.1	KXA88990.1	KXA90683.1	KXA90661.1	1.9407
heterotetramer	[candidate divison MSBL1 archaeon SCGCAAA259B11]	KXA88990.1	KXA90238.1	KXA90683.1	KXA90661.1	12.6646
heterotetramer	[candidate divison MSBL1 archaeon SCGCAAA259B11]	KXA90661.1	KXA90661.1	KXA90683.1	KXA90661.1	2.0749
heterotetramer	[candidate divison MSBL1 archaeon SCGCAAA259B11]	KXA88990.1	KXA88990.1	KXA90683.1	KXA90661.1	2.7748
heterotetramer	[candidate divison MSBL1 archaeon SCGCAAA259B11]	KXA90683.1	KXA90238.1	KXA90683.1	KXA90661.1	16.5357
heterotetramer	[candidate divison MSBL1 archaeon SCGCAAA259B11]	KXA90238.1	KXA90683.1	KXA90683.1	KXA90661.1	9.4844
heterotetramer	[candidate divison MSBL1 archaeon SCGCAAA259B11]	KXA88990.1	KXA90661.1	KXA90683.1	KXA90661.1	2.4952
heterotetramer	[candidate divison MSBL1 archaeon SCGCAAA259B11]	KXA90661.1	KXA90683.1	KXA90683.1	KXA90661.1	4.4614
heterotetramer	[candidate divison MSBL1 archaeon SCGCAAA259B11]	KXA90238.1	KXA90661.1	KXA90661.1	KXA88990.1	4.078
heterotetramer	[candidate divison MSBL1 archaeon SCGCAAA259B11]	KXA90661.1	KXA90238.1	KXA90661.1	KXA88990.1	17.9849
heterotetramer	[candidate divison MSBL1 archaeon SCGCAAA259B11]	KXA90238.1	KXA90661.1	KXA90683.1	KXA88990.1	-0.4524
heterotetramer	[candidate divison MSBL1 archaeon SCGCAAA259B11]	KXA90661.1	KXA90238.1	KXA90683.1	KXA88990.1	9.8843
heterotetramer	[candidate divison MSBL1 archaeon SCGCAAA259B11]	KXA90683.1	KXA88990.1	KXA90683.1	KXA88990.1	-2.1801
heterotetramer	[candidate divison MSBL1 archaeon SCGCAAA259B11]	KXA88990.1	KXA90683.1	KXA90683.1	KXA88990.1	6.4785
heterotetramer	[candidate divison MSBL1 archaeon SCGCAAA259B11]	KXA90683.1	KXA90661.1	KXA90683.1	KXA88990.1	1.7026
heterotetramer	[candidate divison MSBL1 archaeon SCGCAAA259B11]	KXA90238.1	KXA88990.1	KXA90683.1	KXA88990.1	5.5206
heterotetramer	[candidate divison MSBL1 archaeon SCGCAAA259B11]	KXA90683.1	KXA90683.1	KXA90683.1	KXA88990.1	7.8367
heterotetramer	[candidate divison MSBL1 archaeon SCGCAAA259B11]	KXA90238.1	KXA90238.1	KXA90683.1	KXA88990.1	7.4129
heterotetramer	[candidate divison MSBL1 archaeon SCGCAAA259B11]	KXA90661.1	KXA88990.1	KXA90683.1	KXA88990.1	1.9691
heterotetramer	[candidate divison MSBL1 archaeon SCGCAAA259B11]	KXA88990.1	KXA90238.1	KXA90683.1	KXA88990.1	12.8132
heterotetramer	[candidate divison MSBL1 archaeon SCGCAAA259B11]	KXA90661.1	KXA90661.1	KXA90683.1	KXA88990.1	1.3967
heterotetramer	[candidate divison MSBL1 archaeon SCGCAAA259B11]	KXA88990.1	KXA88990.1	KXA90683.1	KXA88990.1	5.3125
heterotetramer	[candidate divison MSBL1 archaeon SCGCAAA259B11]	KXA90683.1	KXA88990.1	KXA90661.1	KXA88990.1	1.4446
heterotetramer	[candidate divison MSBL1 archaeon SCGCAAA259B11]	KXA90683.1	KXA90238.1	KXA90683.1	KXA88990.1	4.4771
heterotetramer	[candidate divison MSBL1 archaeon SCGCAAA259B11]	KXA90238.1	KXA90683.1	KXA90683.1	KXA88990.1	0.3946
heterotetramer	[candidate divison MSBL1 archaeon SCGCAAA259B11]	KXA88990.1	KXA90661.1	KXA90683.1	KXA88990.1	7.486
heterotetramer	[candidate divison MSBL1 archaeon SCGCAAA259B11]	KXA90661.1	KXA90683.1	KXA90683.1	KXA88990.1	3.6826
heterotetramer	[candidate divison MSBL1 archaeon SCGCAAA259B11]	KXA90238.1	KXA90661.1	KXA90683.1	KXA90238.1	2.2606
heterotetramer	[candidate divison MSBL1 archaeon SCGCAAA259B11]	KXA90661.1	KXA90238.1	KXA90683.1	KXA90238.1	14.6233
heterotetramer	[candidate divison MSBL1 archaeon SCGCAAA259B11]	KXA88990.1	KXA90683.1	KXA90661.1	KXA88990.1	4.2127
heterotetramer	[candidate divison MSBL1 archaeon SCGCAAA259B11]	KXA90683.1	KXA88990.1	KXA90683.1	KXA90238.1	-0.8012
heterotetramer	[candidate divison MSBL1 archaeon SCGCAAA259B11]	KXA88990.1	KXA90683.1	KXA90683.1	KXA90238.1	0.9306
heterotetramer	[candidate divison MSBL1 archaeon SCGCAAA259B11]	KXA90683.1	KXA90661.1	KXA90683.1	KXA90238.1	5.6251
heterotetramer	[candidate divison MSBL1 archaeon SCGCAAA259B11]	KXA90238.1	KXA88990.1	KXA90683.1	KXA90238.1	1.7065
heterotetramer	[candidate divison MSBL1 archaeon SCGCAAA259B11]	KXA90683.1	KXA90683.1	KXA90683.1	KXA90238.1	3.3074
heterotetramer	[candidate divison MSBL1 archaeon SCGCAAA259B11]	KXA90238.1	KXA90238.1	KXA90683.1	KXA90238.1	13.2498
heterotetramer	[candidate divison MSBL1 archaeon SCGCAAA259B11]	KXA90683.1	KXA90661.1	KXA90661.1	KXA88990.1	3.2044
heterotetramer	[candidate divison MSBL1 archaeon SCGCAAA259B11]	KXA90661.1	KXA88990.1	KXA90683.1	KXA90238.1	2.7188
heterotetramer	[candidate divison MSBL1 archaeon SCGCAAA259B11]	KXA88990.1	KXA90238.1	KXA90683.1	KXA90238.1	7.6996
heterotetramer	[candidate divison MSBL1 archaeon SCGCAAA259B11]	KXA90661.1	KXA90661.1	KXA90683.1	KXA90238.1	1.1762
heterotetramer	[candidate divison MSBL1 archaeon SCGCAAA259B11]	KXA88990.1	KXA88990.1	KXA90683.1	KXA90238.1	2.3435
heterotetramer	[candidate divison MSBL1 archaeon SCGCAAA259B11]	KXA90683.1	KXA90238.1	KXA90683.1	KXA90238.1	10.841
heterotetramer	[candidate divison MSBL1 archaeon SCGCAAA259B11]	KXA90238.1	KXA90683.1	KXA90683.1	KXA90238.1	1.0861
heterotetramer	[candidate divison MSBL1 archaeon SCGCAAA259B11]	KXA88990.1	KXA90661.1	KXA90683.1	KXA90238.1	1.9749
heterotetramer	[candidate divison MSBL1 archaeon SCGCAAA259B11]	KXA90661.1	KXA90683.1	KXA90683.1	KXA90238.1	0.3944
heterotetramer	[candidate divison MSBL1 archaeon SCGCAAA259B11]	KXA90238.1	KXA90661.1	KXA90683.1	KXA90683.1	0.4895
heterotetramer	[candidate divison MSBL1 archaeon SCGCAAA259B11]	KXA90661.1	KXA90238.1	KXA90683.1	KXA90683.1	9.2529
heterotetramer	[candidate divison MSBL1 archaeon SCGCAAA259B11]	KXA90683.1	KXA88990.1	KXA90683.1	KXA90683.1	3.4349
heterotetramer	[candidate divison MSBL1 archaeon SCGCAAA259B11]	KXA88990.1	KXA90683.1	KXA90683.1	KXA90683.1	2.9347
heterotetramer	[candidate divison MSBL1 archaeon SCGCAAA259B11]	KXA90683.1	KXA90661.1	KXA90683.1	KXA90683.1	4.1416
heterotetramer	[candidate divison MSBL1 archaeon SCGCAAA259B11]	KXA90238.1	KXA88990.1	KXA90661.1	KXA88990.1	-0.3752
heterotetramer	[candidate divison MSBL1 archaeon SCGCAAA259B11]	KXA90238.1	KXA88990.1	KXA90683.1	KXA90683.1	0.0468
homotetramer	[candidate divison MSBL1 archaeon SCGCAAA259B11]	KXA90683.1	KXA90683.1	KXA90683.1	KXA90683.1	7.2936
heterotetramer	[candidate divison MSBL1 archaeon SCGCAAA259B11]	KXA90238.1	KXA90238.1	KXA90683.1	KXA90683.1	6.9937
heterotetramer	[candidate divison MSBL1 archaeon SCGCAAA259B11]	KXA90661.1	KXA88990.1	KXA90683.1	KXA90683.1	6.5797
heterotetramer	[candidate divison MSBL1 archaeon SCGCAAA259B11]	KXA88990.1	KXA90238.1	KXA90683.1	KXA90683.1	16.1253
heterotetramer	[candidate divison MSBL1 archaeon SCGCAAA259B11]	KXA90661.1	KXA90661.1	KXA90683.1	KXA90683.1	0.8967
heterotetramer	[candidate divison MSBL1 archaeon SCGCAAA259B11]	KXA88990.1	KXA88990.1	KXA90683.1	KXA90683.1	0.0828
heterotetramer	[candidate divison MSBL1 archaeon SCGCAAA259B11]	KXA90683.1	KXA90683.1	KXA90661.1	KXA88990.1	11.5341
heterotetramer	[candidate divison MSBL1 archaeon SCGCAAA259B11]	KXA90683.1	KXA90238.1	KXA90683.1	KXA90683.1	5.4124
heterotetramer	[candidate divison MSBL1 archaeon SCGCAAA259B11]	KXA90238.1	KXA90683.1	KXA90683.1	KXA90683.1	10.8135
heterotetramer	[candidate divison MSBL1 archaeon SCGCAAA259B11]	KXA88990.1	KXA90661.1	KXA90683.1	KXA90683.1	1.5248
heterotetramer	[candidate divison MSBL1 archaeon SCGCAAA259B11]	KXA90661.1	KXA90683.1	KXA90683.1	KXA90683.1	5.7299
heterotetramer	[candidate divison MSBL1 archaeon SCGCAAA259B11]	KXA90238.1	KXA90238.1	KXA90661.1	KXA88990.1	14.4704
heterotetramer	[candidate divison MSBL1 archaeon SCGCAAA259B11]	KXA90661.1	KXA88990.1	KXA90661.1	KXA88990.1	2.7425
heterotetramer	[candidate divison MSBL1 archaeon SCGCAAA259B11]	KXA88990.1	KXA90238.1	KXA90661.1	KXA88990.1	16.1191
heterotetramer	[candidate divison MSBL1 archaeon SCGCAAA259B11]	KXA90661.1	KXA90661.1	KXA90661.1	KXA88990.1	2.2923
heterotetramer	[candidate divison MSBL1 archaeon SCGCAAA259B11]	KXA88990.1	KXA88990.1	KXA90661.1	KXA88990.1	1.4962
heterotetramer	[candidate divison MSBL1 archaeon SCGCAAA259B11]	KXA90683.1	KXA88990.1	KXA90661.1	KXA90661.1	-1.7007
heterotetramer	[candidate divison MSBL1 archaeon SCGCAAA259B11]	KXA90683.1	KXA90238.1	KXA90661.1	KXA88990.1	18.9283
heterotetramer	[candidate divison MSBL1 archaeon SCGCAAA259B11]	KXA90238.1	KXA90683.1	KXA90661.1	KXA88990.1	1.2769
heterotetramer	[candidate divison MSBL1 archaeon SCGCAAA259B11]	KXA88990.1	KXA90661.1	KXA90661.1	KXA88990.1	4.0945
heterotetramer	[candidate divison MSBL1 archaeon SCGCAAA259B11]	KXA90661.1	KXA90683.1	KXA90661.1	KXA88990.1	9.3246
heterotetramer	[candidate divison MSBL1 archaeon SCGCAAA259B11]	KXA90238.1	KXA90661.1	KXA90661.1	KXA90238.1	4.8648
heterotetramer	[candidate divison MSBL1 archaeon SCGCAAA259B11]	KXA90661.1	KXA90238.1	KXA90661.1	KXA90238.1	17.6596
heterotetramer	[candidate divison MSBL1 archaeon SCGCAAA259B11]	KXA88990.1	KXA90683.1	KXA90661.1	KXA90661.1	8.914
heterotetramer	[candidate divison MSBL1 archaeon SCGCAAA259B11]	KXA90683.1	KXA88990.1	KXA90661.1	KXA90238.1	1.2517
heterotetramer	[candidate divison MSBL1 archaeon SCGCAAA259B11]	KXA88990.1	KXA90683.1	KXA90661.1	KXA90238.1	7.3217
heterotetramer	[candidate divison MSBL1 archaeon SCGCAAA259B11]	KXA90683.1	KXA90661.1	KXA90661.1	KXA90238.1	7.7781
heterotetramer	[candidate divison MSBL1 archaeon SCGCAAA259B11]	KXA90238.1	KXA88990.1	KXA90661.1	KXA90238.1	3.7024
heterotetramer	[candidate divison MSBL1 archaeon SCGCAAA259B11]	KXA90683.1	KXA90683.1	KXA90661.1	KXA90238.1	7.2831
heterotetramer	[candidate divison MSBL1 archaeon SCGCAAA259B11]	KXA90238.1	KXA90238.1	KXA90661.1	KXA90238.1	18.7444
heterotetramer	[candidate divison MSBL1 archaeon SCGCAAA259B11]	KXA90683.1	KXA90661.1	KXA90661.1	KXA90661.1	6.5435
heterotetramer	[candidate divison MSBL1 archaeon SCGCAAA259B11]	KXA90661.1	KXA88990.1	KXA90661.1	KXA90238.1	4.3317
heterotetramer	[candidate divison MSBL1 archaeon SCGCAAA259B11]	KXA88990.1	KXA90238.1	KXA90661.1	KXA90238.1	16.4152
heterotetramer	[candidate divison MSBL1 archaeon SCGCAAA259B11]	KXA90661.1	KXA90661.1	KXA90661.1	KXA90238.1	7.4029
heterotetramer	[candidate divison MSBL1 archaeon SCGCAAA259B11]	KXA88990.1	KXA88990.1	KXA90661.1	KXA90238.1	2.6998
heterotetramer	[candidate divison MSBL1 archaeon SCGCAAA259B11]	KXA90683.1	KXA90238.1	KXA90661.1	KXA90238.1	13.2979
heterotetramer	[candidate divison MSBL1 archaeon SCGCAAA259B11]	KXA90238.1	KXA90683.1	KXA90661.1	KXA90238.1	2.6623
heterotetramer	[candidate divison MSBL1 archaeon SCGCAAA259B11]	KXA88990.1	KXA90661.1	KXA90661.1	KXA90238.1	7.6664
homotetramer	[Nanohaloarchaea archaeon PLBr10_U2g19]	N66436133849	N66436133849	N66436133849	N66436133849	19.1515
heterotetramer	[Nanohaloarchaea archaeon PLBr10_U2g19]	N6641176711964	N6641176711964	N6642779927996	N66436133849	6.474
heterotetramer	[Nanohaloarchaea archaeon PLBr10_U2g19]	N6641176711964	N66436133849	N6642779927996	N66436133849	5.0186
heterotetramer	[Nanohaloarchaea archaeon PLBr10_U2g19]	N6641176711964	N6642779927996	N6642779927996	N66436133849	5.9278
heterotetramer	[Nanohaloarchaea archaeon PLBr10_U2g19]	N6642779927996	N6641176711964	N6642779927996	N66436133849	12.319
heterotetramer	[Nanohaloarchaea archaeon PLBr10_U2g19]	N6642779927996	N66436133849	N6642779927996	N66436133849	13.8882
heterotetramer	[Nanohaloarchaea archaeon PLBr10_U2g19]	N66436133849	N6641176711964	N6642779927996	N66436133849	9.2797
heterotetramer	[Nanohaloarchaea archaeon PLBr10_U2g19]	N66436133849	N66436133849	N6642779927996	N66436133849	8.1177
heterotetramer	[Nanohaloarchaea archaeon PLBr10_U2g19]	N6642779927996	N6642779927996	N6642779927996	N66436133849	6.1211
heterotetramer	[Nanohaloarchaea archaeon PLBr10_U2g19]	N66436133849	N6642779927996	N6642779927996	N66436133849	7.0892
heterotetramer	[Nanohaloarchaea archaeon PLBr10_U2g19]	N6642779927996	N6642779927996	N66436133849	N66436133849	6.5529
heterotetramer	[Nanohaloarchaea archaeon PLBr10_U2g19]	N6641176711964	N6641176711964	N6642779927996	N6642779927996	6.7233
heterotetramer	[Nanohaloarchaea archaeon PLBr10_U2g19]	N6641176711964	N66436133849	N6642779927996	N6642779927996	4.9452
heterotetramer	[Nanohaloarchaea archaeon PLBr10_U2g19]	N6641176711964	N6642779927996	N6642779927996	N6642779927996	5.1466
heterotetramer	[Nanohaloarchaea archaeon PLBr10_U2g19]	N6642779927996	N6641176711964	N6642779927996	N6642779927996	10.7167
heterotetramer	[Nanohaloarchaea archaeon PLBr10_U2g19]	N6642779927996	N66436133849	N6642779927996	N6642779927996	4.5627
heterotetramer	[Nanohaloarchaea archaeon PLBr10_U2g19]	N66436133849	N6641176711964	N6642779927996	N6642779927996	11.4216
heterotetramer	[Nanohaloarchaea archaeon PLBr10_U2g19]	N66436133849	N6642779927996	N66436133849	N66436133849	12.7746
heterotetramer	[Nanohaloarchaea archaeon PLBr10_U2g19]	N66436133849	N66436133849	N6642779927996	N6642779927996	7.8838
homotetramer	[Nanohaloarchaea archaeon PLBr10_U2g19]	N6642779927996	N6642779927996	N6642779927996	N6642779927996	1.4955
heterotetramer	[Nanohaloarchaea archaeon PLBr10_U2g19]	N66436133849	N6642779927996	N6642779927996	N6642779927996	12.5322
heterotetramer	[Nanohaloarchaea archaeon PLBr10_U2g19]	N6641176711964	N6641176711964	N6642779927996	N6641176711964	6.5616
heterotetramer	[Nanohaloarchaea archaeon PLBr10_U2g19]	N6641176711964	N66436133849	N6642779927996	N6641176711964	10.3411
heterotetramer	[Nanohaloarchaea archaeon PLBr10_U2g19]	N6641176711964	N6642779927996	N6642779927996	N6641176711964	-1.3975
heterotetramer	[Nanohaloarchaea archaeon PLBr10_U2g19]	N6642779927996	N6641176711964	N6642779927996	N6641176711964	8.4887
heterotetramer	[Nanohaloarchaea archaeon PLBr10_U2g19]	N6642779927996	N66436133849	N6642779927996	N6641176711964	12.9007
heterotetramer	[Nanohaloarchaea archaeon PLBr10_U2g19]	N66436133849	N6641176711964	N6642779927996	N6641176711964	14.3085
heterotetramer	[Nanohaloarchaea archaeon PLBr10_U2g19]	N66436133849	N66436133849	N6642779927996	N6641176711964	8.4067
heterotetramer	[Nanohaloarchaea archaeon PLBr10_U2g19]	N6642779927996	N6642779927996	N6642779927996	N6641176711964	5.0455
heterotetramer	[Nanohaloarchaea archaeon PLBr10_U2g19]	N66436133849	N6642779927996	N6642779927996	N6641176711964	6.2847
heterotetramer	[Nanohaloarchaea archaeon PLBr10_U2g19]	N6641176711964	N6641176711964	N6641176711964	N66436133849	15.0573
heterotetramer	[Nanohaloarchaea archaeon PLBr10_U2g19]	N6641176711964	N66436133849	N6641176711964	N66436133849	17.3607
heterotetramer	[Nanohaloarchaea archaeon PLBr10_U2g19]	N6641176711964	N6642779927996	N6641176711964	N66436133849	11.7129
heterotetramer	[Nanohaloarchaea archaeon PLBr10_U2g19]	N6642779927996	N6641176711964	N6641176711964	N66436133849	19.0018
heterotetramer	[Nanohaloarchaea archaeon PLBr10_U2g19]	N6642779927996	N66436133849	N6641176711964	N66436133849	10.5933
heterotetramer	[Nanohaloarchaea archaeon PLBr10_U2g19]	N6641176711964	N6641176711964	N66436133849	N66436133849	24.0753
heterotetramer	[Nanohaloarchaea archaeon PLBr10_U2g19]	N66436133849	N6641176711964	N6641176711964	N66436133849	17.2418
heterotetramer	[Nanohaloarchaea archaeon PLBr10_U2g19]	N66436133849	N66436133849	N6641176711964	N66436133849	20.3967
heterotetramer	[Nanohaloarchaea archaeon PLBr10_U2g19]	N6642779927996	N6642779927996	N6641176711964	N66436133849	9.394
heterotetramer	[Nanohaloarchaea archaeon PLBr10_U2g19]	N66436133849	N6642779927996	N6641176711964	N66436133849	18.4032
heterotetramer	[Nanohaloarchaea archaeon PLBr10_U2g19]	N6641176711964	N6641176711964	N6641176711964	N6642779927996	24.618
heterotetramer	[Nanohaloarchaea archaeon PLBr10_U2g19]	N6641176711964	N66436133849	N6641176711964	N6642779927996	10.9871
heterotetramer	[Nanohaloarchaea archaeon PLBr10_U2g19]	N6641176711964	N6642779927996	N6641176711964	N6642779927996	10.5621
heterotetramer	[Nanohaloarchaea archaeon PLBr10_U2g19]	N6642779927996	N6641176711964	N6641176711964	N6642779927996	22.6997
heterotetramer	[Nanohaloarchaea archaeon PLBr10_U2g19]	N6642779927996	N66436133849	N6641176711964	N6642779927996	17.2491
heterotetramer	[Nanohaloarchaea archaeon PLBr10_U2g19]	N66436133849	N6641176711964	N6641176711964	N6642779927996	11.2086
heterotetramer	[Nanohaloarchaea archaeon PLBr10_U2g19]	N66436133849	N66436133849	N6641176711964	N6642779927996	18.5954
heterotetramer	[Nanohaloarchaea archaeon PLBr10_U2g19]	N6642779927996	N6642779927996	N6641176711964	N6642779927996	7.2569
heterotetramer	[Nanohaloarchaea archaeon PLBr10_U2g19]	N66436133849	N6642779927996	N6641176711964	N6642779927996	18.6037
homotetramer	[Nanohaloarchaea archaeon PLBr10_U2g19]	N6641176711964	N6641176711964	N6641176711964	N6641176711964	8.2146
heterotetramer	[Nanohaloarchaea archaeon PLBr10_U2g19]	N6641176711964	N66436133849	N6641176711964	N6641176711964	19.129
heterotetramer	[Nanohaloarchaea archaeon PLBr10_U2g19]	N6641176711964	N6642779927996	N6641176711964	N6641176711964	12.6304
heterotetramer	[Nanohaloarchaea archaeon PLBr10_U2g19]	N6642779927996	N6641176711964	N6641176711964	N6641176711964	9.9052
heterotetramer	[Nanohaloarchaea archaeon PLBr10_U2g19]	N6642779927996	N66436133849	N6641176711964	N6641176711964	23.3839
heterotetramer	[Nanohaloarchaea archaeon PLBr10_U2g19]	N66436133849	N6641176711964	N6641176711964	N6641176711964	20.0718
heterotetramer	[Nanohaloarchaea archaeon PLBr10_U2g19]	N66436133849	N66436133849	N6641176711964	N6641176711964	20.4785
heterotetramer	[Nanohaloarchaea archaeon PLBr10_U2g19]	N6642779927996	N6642779927996	N6641176711964	N6641176711964	10.7008
heterotetramer	[Nanohaloarchaea archaeon PLBr10_U2g19]	N66436133849	N6642779927996	N6641176711964	N6641176711964	20.8689
heterotetramer	[Nanohaloarchaea archaeon PLBr10_U2g19]	N6641176711964	N66436133849	N66436133849	N66436133849	12.6674
heterotetramer	[Nanohaloarchaea archaeon PLBr10_U2g19]	N6641176711964	N6641176711964	N66436133849	N6642779927996	27.8052
heterotetramer	[Nanohaloarchaea archaeon PLBr10_U2g19]	N6641176711964	N66436133849	N66436133849	N6642779927996	15.8415
heterotetramer	[Nanohaloarchaea archaeon PLBr10_U2g19]	N6641176711964	N6642779927996	N66436133849	N6642779927996	5.5231
heterotetramer	[Nanohaloarchaea archaeon PLBr10_U2g19]	N6642779927996	N6641176711964	N66436133849	N6642779927996	19.1002
heterotetramer	[Nanohaloarchaea archaeon PLBr10_U2g19]	N6642779927996	N66436133849	N66436133849	N6642779927996	16.8033
heterotetramer	[Nanohaloarchaea archaeon PLBr10_U2g19]	N6641176711964	N6642779927996	N66436133849	N66436133849	12.5069
heterotetramer	[Nanohaloarchaea archaeon PLBr10_U2g19]	N66436133849	N6641176711964	N66436133849	N6642779927996	28.8714
heterotetramer	[Nanohaloarchaea archaeon PLBr10_U2g19]	N66436133849	N66436133849	N66436133849	N6642779927996	15.683
heterotetramer	[Nanohaloarchaea archaeon PLBr10_U2g19]	N6642779927996	N6642779927996	N66436133849	N6642779927996	6.1877
heterotetramer	[Nanohaloarchaea archaeon PLBr10_U2g19]	N66436133849	N6642779927996	N66436133849	N6642779927996	9.4273
heterotetramer	[Nanohaloarchaea archaeon PLBr10_U2g19]	N6641176711964	N6641176711964	N66436133849	N6641176711964	29.0108
heterotetramer	[Nanohaloarchaea archaeon PLBr10_U2g19]	N6642779927996	N6641176711964	N66436133849	N66436133849	29.3005
heterotetramer	[Nanohaloarchaea archaeon PLBr10_U2g19]	N6641176711964	N66436133849	N66436133849	N6641176711964	17.0145
heterotetramer	[Nanohaloarchaea archaeon PLBr10_U2g19]	N6641176711964	N6642779927996	N66436133849	N6641176711964	9.0933
heterotetramer	[Nanohaloarchaea archaeon PLBr10_U2g19]	N6642779927996	N6641176711964	N66436133849	N6641176711964	27.5212
heterotetramer	[Nanohaloarchaea archaeon PLBr10_U2g19]	N6642779927996	N66436133849	N66436133849	N6641176711964	18.939
heterotetramer	[Nanohaloarchaea archaeon PLBr10_U2g19]	N66436133849	N6641176711964	N66436133849	N6641176711964	33.0174
heterotetramer	[Nanohaloarchaea archaeon PLBr10_U2g19]	N66436133849	N66436133849	N66436133849	N6641176711964	16.8889
heterotetramer	[Nanohaloarchaea archaeon PLBr10_U2g19]	N6642779927996	N6642779927996	N66436133849	N6641176711964	4.4154
heterotetramer	[Nanohaloarchaea archaeon PLBr10_U2g19]	N66436133849	N6642779927996	N66436133849	N6641176711964	14.1713
heterotetramer	[Nanohaloarchaea archaeon PLBr10_U2g19]	N6642779927996	N66436133849	N66436133849	N66436133849	12.9231
heterotetramer	[Nanohaloarchaea archaeon PLBr10_U2g19]	N66436133849	N6641176711964	N66436133849	N66436133849	27.8226
heterotetramer	[Nanohaloarchaea archaeon PLBr10_U2g27]	N6661255912786	N6661406114258	N6661406114258	N6661255912786	13.6855
heterotetramer	[Nanohaloarchaea archaeon PLBr10_U2g27]	N66662046404	N66662046404	N6661406114258	N6661255912786	11.293
heterotetramer	[Nanohaloarchaea archaeon PLBr10_U2g27]	N6661406114258	N6661255912786	N6661406114258	N6661255912786	14.1922
heterotetramer	[Nanohaloarchaea archaeon PLBr10_U2g27]	N6661255912786	N66662046404	N6661406114258	N6661255912786	17.2664
heterotetramer	[Nanohaloarchaea archaeon PLBr10_U2g27]	N6661255912786	N6661255912786	N6661406114258	N6661255912786	15.7624
heterotetramer	[Nanohaloarchaea archaeon PLBr10_U2g27]	N6661406114258	N6661406114258	N6661406114258	N6661255912786	17.6417
heterotetramer	[Nanohaloarchaea archaeon PLBr10_U2g27]	N66662046404	N6661255912786	N6661406114258	N6661255912786	20.7076
heterotetramer	[Nanohaloarchaea archaeon PLBr10_U2g27]	N6661406114258	N66662046404	N6661406114258	N6661255912786	19.512
heterotetramer	[Nanohaloarchaea archaeon PLBr10_U2g27]	N66662046404	N6661406114258	N6661406114258	N6661255912786	13.9578
heterotetramer	[Nanohaloarchaea archaeon PLBr10_U2g27]	N6661255912786	N6661406114258	N6661406114258	N66662046404	11.8703
heterotetramer	[Nanohaloarchaea archaeon PLBr10_U2g27]	N6661255912786	N6661406114258	N6661406114258	N6661406114258	13.254
heterotetramer	[Nanohaloarchaea archaeon PLBr10_U2g27]	N66662046404	N66662046404	N6661406114258	N66662046404	20.8573
heterotetramer	[Nanohaloarchaea archaeon PLBr10_U2g27]	N6661406114258	N6661255912786	N6661406114258	N66662046404	17.7687
heterotetramer	[Nanohaloarchaea archaeon PLBr10_U2g27]	N6661255912786	N66662046404	N6661406114258	N66662046404	14.9069
heterotetramer	[Nanohaloarchaea archaeon PLBr10_U2g27]	N6661255912786	N6661255912786	N6661406114258	N66662046404	18.3246
heterotetramer	[Nanohaloarchaea archaeon PLBr10_U2g27]	N6661406114258	N6661406114258	N6661406114258	N66662046404	22.2573
heterotetramer	[Nanohaloarchaea archaeon PLBr10_U2g27]	N66662046404	N6661255912786	N6661406114258	N66662046404	17.0831
heterotetramer	[Nanohaloarchaea archaeon PLBr10_U2g27]	N6661406114258	N66662046404	N6661406114258	N66662046404	15.1843
heterotetramer	[Nanohaloarchaea archaeon PLBr10_U2g27]	N66662046404	N6661406114258	N6661406114258	N66662046404	15.9316
heterotetramer	[Nanohaloarchaea archaeon PLBr10_U2g27]	N6661255912786	N6661406114258	N6661255912786	N6661406114258	10.908
heterotetramer	[Nanohaloarchaea archaeon PLBr10_U2g27]	N66662046404	N66662046404	N6661255912786	N6661406114258	18.7554
heterotetramer	[Nanohaloarchaea archaeon PLBr10_U2g27]	N66662046404	N66662046404	N6661406114258	N6661406114258	13.257
heterotetramer	[Nanohaloarchaea archaeon PLBr10_U2g27]	N6661406114258	N6661255912786	N6661255912786	N6661406114258	12.7209
heterotetramer	[Nanohaloarchaea archaeon PLBr10_U2g27]	N6661255912786	N66662046404	N6661255912786	N6661406114258	19.0981
heterotetramer	[Nanohaloarchaea archaeon PLBr10_U2g27]	N6661255912786	N6661255912786	N6661255912786	N6661406114258	13.8349
heterotetramer	[Nanohaloarchaea archaeon PLBr10_U2g27]	N6661406114258	N6661406114258	N6661255912786	N6661406114258	26.088
heterotetramer	[Nanohaloarchaea archaeon PLBr10_U2g27]	N66662046404	N6661255912786	N6661255912786	N6661406114258	15.5353
heterotetramer	[Nanohaloarchaea archaeon PLBr10_U2g27]	N6661406114258	N66662046404	N6661255912786	N6661406114258	21.6864
heterotetramer	[Nanohaloarchaea archaeon PLBr10_U2g27]	N66662046404	N6661406114258	N6661255912786	N6661406114258	15.6641
heterotetramer	[Nanohaloarchaea archaeon PLBr10_U2g27]	N6661255912786	N6661406114258	N6661255912786	N6661255912786	-4.2301
heterotetramer	[Nanohaloarchaea archaeon PLBr10_U2g27]	N66662046404	N66662046404	N6661255912786	N6661255912786	21.3114
heterotetramer	[Nanohaloarchaea archaeon PLBr10_U2g27]	N6661406114258	N6661255912786	N6661255912786	N6661255912786	14.5579
heterotetramer	[Nanohaloarchaea archaeon PLBr10_U2g27]	N6661406114258	N6661255912786	N6661406114258	N6661406114258	15.7007
heterotetramer	[Nanohaloarchaea archaeon PLBr10_U2g27]	N6661255912786	N66662046404	N6661255912786	N6661255912786	19.7033
homotetramer	[Nanohaloarchaea archaeon PLBr10_U2g27]	N6661255912786	N6661255912786	N6661255912786	N6661255912786	9.3211
heterotetramer	[Nanohaloarchaea archaeon PLBr10_U2g27]	N6661406114258	N6661406114258	N6661255912786	N6661255912786	10.1614
heterotetramer	[Nanohaloarchaea archaeon PLBr10_U2g27]	N66662046404	N6661255912786	N6661255912786	N6661255912786	8.7061
heterotetramer	[Nanohaloarchaea archaeon PLBr10_U2g27]	N6661406114258	N66662046404	N6661255912786	N6661255912786	18.6066
heterotetramer	[Nanohaloarchaea archaeon PLBr10_U2g27]	N66662046404	N6661406114258	N6661255912786	N6661255912786	12.5219
heterotetramer	[Nanohaloarchaea archaeon PLBr10_U2g27]	N6661255912786	N6661406114258	N6661255912786	N66662046404	23.4674
heterotetramer	[Nanohaloarchaea archaeon PLBr10_U2g27]	N66662046404	N66662046404	N6661255912786	N66662046404	14.7094
heterotetramer	[Nanohaloarchaea archaeon PLBr10_U2g27]	N6661406114258	N6661255912786	N6661255912786	N66662046404	9.3171
heterotetramer	[Nanohaloarchaea archaeon PLBr10_U2g27]	N6661255912786	N66662046404	N6661255912786	N66662046404	17.6661
heterotetramer	[Nanohaloarchaea archaeon PLBr10_U2g27]	N6661255912786	N66662046404	N6661406114258	N6661406114258	13.1531
heterotetramer	[Nanohaloarchaea archaeon PLBr10_U2g27]	N6661255912786	N6661255912786	N6661255912786	N66662046404	7.4088
heterotetramer	[Nanohaloarchaea archaeon PLBr10_U2g27]	N6661406114258	N6661406114258	N6661255912786	N66662046404	23.3816
heterotetramer	[Nanohaloarchaea archaeon PLBr10_U2g27]	N66662046404	N6661255912786	N6661255912786	N66662046404	6.8918
heterotetramer	[Nanohaloarchaea archaeon PLBr10_U2g27]	N6661406114258	N66662046404	N6661255912786	N66662046404	15.7312
heterotetramer	[Nanohaloarchaea archaeon PLBr10_U2g27]	N66662046404	N6661406114258	N6661255912786	N66662046404	14.1525
heterotetramer	[Nanohaloarchaea archaeon PLBr10_U2g27]	N6661255912786	N6661406114258	N66662046404	N6661406114258	17.1302
heterotetramer	[Nanohaloarchaea archaeon PLBr10_U2g27]	N66662046404	N66662046404	N66662046404	N6661406114258	13.0581
heterotetramer	[Nanohaloarchaea archaeon PLBr10_U2g27]	N6661406114258	N6661255912786	N66662046404	N6661406114258	6.909
heterotetramer	[Nanohaloarchaea archaeon PLBr10_U2g27]	N6661255912786	N66662046404	N66662046404	N6661406114258	16.1175
heterotetramer	[Nanohaloarchaea archaeon PLBr10_U2g27]	N6661255912786	N6661255912786	N66662046404	N6661406114258	18.5048
heterotetramer	[Nanohaloarchaea archaeon PLBr10_U2g27]	N6661255912786	N6661255912786	N6661406114258	N6661406114258	21.0939
heterotetramer	[Nanohaloarchaea archaeon PLBr10_U2g27]	N6661406114258	N6661406114258	N66662046404	N6661406114258	7.0875
heterotetramer	[Nanohaloarchaea archaeon PLBr10_U2g27]	N66662046404	N6661255912786	N66662046404	N6661406114258	20.2238
heterotetramer	[Nanohaloarchaea archaeon PLBr10_U2g27]	N6661406114258	N66662046404	N66662046404	N6661406114258	13.995
heterotetramer	[Nanohaloarchaea archaeon PLBr10_U2g27]	N66662046404	N6661406114258	N66662046404	N6661406114258	19.1067
heterotetramer	[Nanohaloarchaea archaeon PLBr10_U2g27]	N6661255912786	N6661406114258	N66662046404	N6661255912786	12.7912
heterotetramer	[Nanohaloarchaea archaeon PLBr10_U2g27]	N66662046404	N66662046404	N66662046404	N6661255912786	13.833
heterotetramer	[Nanohaloarchaea archaeon PLBr10_U2g27]	N6661406114258	N6661255912786	N66662046404	N6661255912786	15.4535
heterotetramer	[Nanohaloarchaea archaeon PLBr10_U2g27]	N6661255912786	N66662046404	N66662046404	N6661255912786	15.198
heterotetramer	[Nanohaloarchaea archaeon PLBr10_U2g27]	N6661255912786	N6661255912786	N66662046404	N6661255912786	16.6011
heterotetramer	[Nanohaloarchaea archaeon PLBr10_U2g27]	N6661406114258	N6661406114258	N66662046404	N6661255912786	16.7574
homotetramer	[Nanohaloarchaea archaeon PLBr10_U2g27]	N6661406114258	N6661406114258	N6661406114258	N6661406114258	20.9385
heterotetramer	[Nanohaloarchaea archaeon PLBr10_U2g27]	N66662046404	N6661255912786	N66662046404	N6661255912786	17.7188
heterotetramer	[Nanohaloarchaea archaeon PLBr10_U2g27]	N6661406114258	N66662046404	N66662046404	N6661255912786	19.5271
heterotetramer	[Nanohaloarchaea archaeon PLBr10_U2g27]	N66662046404	N6661406114258	N66662046404	N6661255912786	18.4243
heterotetramer	[Nanohaloarchaea archaeon PLBr10_U2g27]	N6661255912786	N6661406114258	N66662046404	N66662046404	21.2947
homotetramer	[Nanohaloarchaea archaeon PLBr10_U2g27]	N66662046404	N66662046404	N66662046404	N66662046404	21.4591
heterotetramer	[Nanohaloarchaea archaeon PLBr10_U2g27]	N6661406114258	N6661255912786	N66662046404	N66662046404	20.0911
heterotetramer	[Nanohaloarchaea archaeon PLBr10_U2g27]	N6661255912786	N66662046404	N66662046404	N66662046404	15.9412
heterotetramer	[Nanohaloarchaea archaeon PLBr10_U2g27]	N6661255912786	N6661255912786	N66662046404	N66662046404	15.492
heterotetramer	[Nanohaloarchaea archaeon PLBr10_U2g27]	N6661406114258	N6661406114258	N66662046404	N66662046404	2.0735
heterotetramer	[Nanohaloarchaea archaeon PLBr10_U2g27]	N66662046404	N6661255912786	N66662046404	N66662046404	22.3447
heterotetramer	[Nanohaloarchaea archaeon PLBr10_U2g27]	N66662046404	N6661255912786	N6661406114258	N6661406114258	19.4964
heterotetramer	[Nanohaloarchaea archaeon PLBr10_U2g27]	N6661406114258	N66662046404	N66662046404	N66662046404	17.8964
heterotetramer	[Nanohaloarchaea archaeon PLBr10_U2g27]	N66662046404	N6661406114258	N66662046404	N66662046404	13.5285
heterotetramer	[Nanohaloarchaea archaeon PLBr10_U2g27]	N6661406114258	N66662046404	N6661406114258	N6661406114258	20.118
heterotetramer	[Nanohaloarchaea archaeon PLBr10_U2g27]	N66662046404	N6661406114258	N6661406114258	N6661406114258	18.1368
heterotetramer	[Nitrosopumilus sp. AR]	WP_014965732.1	WP_014963817.1.1	WP_014963817.1.1	WP_014965732.1	-1.2828
heterotetramer	[Nitrosopumilus sp. AR]	WP_014963817.1.1	WP_014963817.1.1	WP_014963817.1.1	WP_014965732.1	-0.7211
heterotetramer	[Nitrosopumilus sp. AR]	WP_014965732.1	WP_014965732.1	WP_014963817.1.1	WP_014965732.1	-5.3673
heterotetramer	[Nitrosopumilus sp. AR]	WP_014963817.1.1	WP_014965732.1	WP_014963817.1.1	WP_014963817.1.1	-1.4319
heterotetramer	[Nitrosopumilus sp. AR]	WP_014965732.1	WP_014963817.1.1	WP_014963817.1.1	WP_014963817.1.1	0.0407
homotetramer	[Nitrosopumilus sp. AR]	WP_014963817.1.1	WP_014963817.1.1	WP_014963817.1.1	WP_014963817.1.1	-1.3833
heterotetramer	[Nitrosopumilus sp. AR]	WP_014965732.1	WP_014965732.1	WP_014963817.1.1	WP_014963817.1.1	-2.2611
heterotetramer	[Nitrosopumilus sp. AR]	WP_014963817.1.1	WP_014965732.1	WP_014965732.1	WP_014965732.1	-3.7867
heterotetramer	[Nitrosopumilus sp. AR]	WP_014965732.1	WP_014963817.1.1	WP_014965732.1	WP_014965732.1	-3.3393
heterotetramer	[Nitrosopumilus sp. AR]	WP_014963817.1.1	WP_014963817.1.1	WP_014965732.1	WP_014965732.1	-2.7765
homotetramer	[Nitrosopumilus sp. AR]	WP_014965732.1	WP_014965732.1	WP_014965732.1	WP_014965732.1	1.9812
heterotetramer	[Nitrosopumilus sp. AR]	WP_014963817.1.1	WP_014965732.1	WP_014965732.1	WP_014963817.1.1	-4.5455
heterotetramer	[Nitrosopumilus sp. AR]	WP_014965732.1	WP_014963817.1.1	WP_014965732.1	WP_014963817.1.1	1.0382
heterotetramer	[Nitrosopumilus sp. AR]	WP_014963817.1.1	WP_014963817.1.1	WP_014965732.1	WP_014963817.1.1	-3.1328
heterotetramer	[Nitrosopumilus sp. AR]	WP_014965732.1	WP_014965732.1	WP_014965732.1	WP_014963817.1.1	-2.7017
heterotetramer	[Nitrosopumilus sp. AR]	WP_014963817.1.1	WP_014965732.1	WP_014963817.1.1	WP_014965732.1	-5.7978
heterotetramer	[Palaeococcus ferrophilus DSM 13482]	WP_048148216.1	WP_048148216.1	WP_048149212.1	WP_048148216.1	-3.9673
heterotetramer	[Palaeococcus ferrophilus DSM 13482]	WP_048148216.1	WP_048149212.1	WP_048149212.1	WP_048148216.1	4.4358
heterotetramer	[Palaeococcus ferrophilus DSM 13482]	WP_048149212.1	WP_048149212.1	WP_048149212.1	WP_048148216.1	4.3263
heterotetramer	[Palaeococcus ferrophilus DSM 13482]	WP_048149212.1	WP_048148216.1	WP_048149212.1	WP_048149212.1	5.5225
heterotetramer	[Palaeococcus ferrophilus DSM 13482]	WP_048148216.1	WP_048148216.1	WP_048149212.1	WP_048149212.1	1.7318
heterotetramer	[Palaeococcus ferrophilus DSM 13482]	WP_048148216.1	WP_048149212.1	WP_048149212.1	WP_048149212.1	4.9225
homotetramer	[Palaeococcus ferrophilus DSM 13482]	WP_048149212.1	WP_048149212.1	WP_048149212.1	WP_048149212.1	4.2063
heterotetramer	[Palaeococcus ferrophilus DSM 13482]	WP_048149212.1	WP_048148216.1	WP_048148216.1	WP_048148216.1	7.2138
homotetramer	[Palaeococcus ferrophilus DSM 13482]	WP_048148216.1	WP_048148216.1	WP_048148216.1	WP_048148216.1	7.9424
heterotetramer	[Palaeococcus ferrophilus DSM 13482]	WP_048148216.1	WP_048149212.1	WP_048148216.1	WP_048148216.1	5.7136
heterotetramer	[Palaeococcus ferrophilus DSM 13482]	WP_048149212.1	WP_048149212.1	WP_048148216.1	WP_048148216.1	2.2863
heterotetramer	[Palaeococcus ferrophilus DSM 13482]	WP_048149212.1	WP_048148216.1	WP_048148216.1	WP_048149212.1	5.1893
heterotetramer	[Palaeococcus ferrophilus DSM 13482]	WP_048148216.1	WP_048148216.1	WP_048148216.1	WP_048149212.1	10.0942
heterotetramer	[Palaeococcus ferrophilus DSM 13482]	WP_048148216.1	WP_048149212.1	WP_048148216.1	WP_048149212.1	3.243
heterotetramer	[Palaeococcus ferrophilus DSM 13482]	WP_048149212.1	WP_048149212.1	WP_048148216.1	WP_048149212.1	2.532
heterotetramer	[Palaeococcus ferrophilus DSM 13482]	WP_048149212.1	WP_048148216.1	WP_048149212.1	WP_048148216.1	3.2301
heterotetramer	[Palaeococcus pacificus DY20341]	AIF68887.1	AIF69774.1	AIF68887.1	AIF69774.1	6.2248
heterotetramer	[Palaeococcus pacificus DY20341]	AIF69774.1	AIF68887.1	AIF68887.1	AIF69774.1	2.3331
heterotetramer	[Palaeococcus pacificus DY20341]	AIF69774.1	AIF69774.1	AIF68887.1	AIF69774.1	7.5941
homotetramer	[Palaeococcus pacificus DY20341]	AIF68887.1	AIF68887.1	AIF68887.1	AIF68887.1	3.2726
heterotetramer	[Palaeococcus pacificus DY20341]	AIF68887.1	AIF69774.1	AIF68887.1	AIF68887.1	2.7303
heterotetramer	[Palaeococcus pacificus DY20341]	AIF69774.1	AIF68887.1	AIF68887.1	AIF68887.1	7.7787
heterotetramer	[Palaeococcus pacificus DY20341]	AIF69774.1	AIF69774.1	AIF68887.1	AIF68887.1	5.6357
heterotetramer	[Palaeococcus pacificus DY20341]	AIF68887.1	AIF68887.1	AIF69774.1	AIF69774.1	7.185
heterotetramer	[Palaeococcus pacificus DY20341]	AIF68887.1	AIF69774.1	AIF69774.1	AIF69774.1	6.8191
heterotetramer	[Palaeococcus pacificus DY20341]	AIF69774.1	AIF68887.1	AIF69774.1	AIF69774.1	5.9487
homotetramer	[Palaeococcus pacificus DY20341]	AIF69774.1	AIF69774.1	AIF69774.1	AIF69774.1	5.7354
heterotetramer	[Palaeococcus pacificus DY20341]	AIF68887.1	AIF68887.1	AIF69774.1	AIF68887.1	6.5212
heterotetramer	[Palaeococcus pacificus DY20341]	AIF68887.1	AIF69774.1	AIF69774.1	AIF68887.1	8.312
heterotetramer	[Palaeococcus pacificus DY20341]	AIF69774.1	AIF68887.1	AIF69774.1	AIF68887.1	7.5521
heterotetramer	[Palaeococcus pacificus DY20341]	AIF69774.1	AIF69774.1	AIF69774.1	AIF68887.1	6.9833
heterotetramer	[Palaeococcus pacificus DY20341]	AIF68887.1	AIF68887.1	AIF68887.1	AIF69774.1	3.2362
heterotetramer	[Pyrococcus abyssi GE5]	CAB49394.1	CAB49394.1	CAB49269.1	CAB49394.1	2.5001
heterotetramer	[Pyrococcus abyssi GE5]	CAB49394.1	CAB49269.1	CAB49269.1	CAB49394.1	4.9893
heterotetramer	[Pyrococcus abyssi GE5]	CAB49269.1	CAB49269.1	CAB49269.1	CAB49394.1	5.5472
heterotetramer	[Pyrococcus abyssi GE5]	CAB49269.1	CAB49394.1	CAB49269.1	CAB49269.1	2.293
heterotetramer	[Pyrococcus abyssi GE5]	CAB49394.1	CAB49394.1	CAB49269.1	CAB49269.1	1.9683
heterotetramer	[Pyrococcus abyssi GE5]	CAB49394.1	CAB49269.1	CAB49269.1	CAB49269.1	3.1684
homotetramer	[Pyrococcus abyssi GE5]	CAB49269.1	CAB49269.1	CAB49269.1	CAB49269.1	1.7303
heterotetramer	[Pyrococcus abyssi GE5]	CAB49269.1	CAB49394.1	CAB49394.1	CAB49394.1	9.0086
homotetramer	[Pyrococcus abyssi GE5]	CAB49394.1	CAB49394.1	CAB49394.1	CAB49394.1	7.9158
heterotetramer	[Pyrococcus abyssi GE5]	CAB49394.1	CAB49269.1	CAB49394.1	CAB49394.1	7.9245
heterotetramer	[Pyrococcus abyssi GE5]	CAB49269.1	CAB49269.1	CAB49394.1	CAB49394.1	10.0478
heterotetramer	[Pyrococcus abyssi GE5]	CAB49269.1	CAB49394.1	CAB49394.1	CAB49269.1	6.6702
heterotetramer	[Pyrococcus abyssi GE5]	CAB49394.1	CAB49394.1	CAB49394.1	CAB49269.1	7.543
heterotetramer	[Pyrococcus abyssi GE5]	CAB49394.1	CAB49269.1	CAB49394.1	CAB49269.1	7.4955
heterotetramer	[Pyrococcus abyssi GE5]	CAB49269.1	CAB49269.1	CAB49394.1	CAB49269.1	10.4758
heterotetramer	[Pyrococcus abyssi GE5]	CAB49269.1	CAB49394.1	CAB49269.1	CAB49394.1	0.5191
heterotetramer	[Pyrococcus furiosus DSM 3638]	AAL81846.1	AAL81955.1	AAL81955.1	AAL81846.1	6.8142
heterotetramer	[Pyrococcus furiosus DSM 3638]	AAL81955.1	AAL81846.1	AAL81955.1	AAL81846.1	1.4611
heterotetramer	[Pyrococcus furiosus DSM 3638]	AAL81955.1	AAL81955.1	AAL81955.1	AAL81846.1	4.5917
heterotetramer	[Pyrococcus furiosus DSM 3638]	AAL81846.1	AAL81846.1	AAL81955.1	AAL81955.1	4.0484
heterotetramer	[Pyrococcus furiosus DSM 3638]	AAL81846.1	AAL81955.1	AAL81955.1	AAL81955.1	4.0357
heterotetramer	[Pyrococcus furiosus DSM 3638]	AAL81955.1	AAL81846.1	AAL81955.1	AAL81955.1	7.7809
homotetramer	[Pyrococcus furiosus DSM 3638]	AAL81955.1	AAL81955.1	AAL81955.1	AAL81955.1	1.7303
homotetramer	[Pyrococcus furiosus DSM 3638]	AAL81846.1	AAL81846.1	AAL81846.1	AAL81846.1	3.2975
heterotetramer	[Pyrococcus furiosus DSM 3638]	AAL81846.1	AAL81955.1	AAL81846.1	AAL81846.1	10.0768
heterotetramer	[Pyrococcus furiosus DSM 3638]	AAL81955.1	AAL81846.1	AAL81846.1	AAL81846.1	9.1746
heterotetramer	[Pyrococcus furiosus DSM 3638]	AAL81955.1	AAL81955.1	AAL81846.1	AAL81846.1	-0.0068
heterotetramer	[Pyrococcus furiosus DSM 3638]	AAL81846.1	AAL81846.1	AAL81846.1	AAL81955.1	0.5818
heterotetramer	[Pyrococcus furiosus DSM 3638]	AAL81846.1	AAL81955.1	AAL81846.1	AAL81955.1	5.8848
heterotetramer	[Pyrococcus furiosus DSM 3638]	AAL81955.1	AAL81846.1	AAL81846.1	AAL81955.1	3.6431
heterotetramer	[Pyrococcus furiosus DSM 3638]	AAL81955.1	AAL81955.1	AAL81846.1	AAL81955.1	9.9233
heterotetramer	[Pyrococcus furiosus DSM 3638]	AAL81846.1	AAL81846.1	AAL81955.1	AAL81846.1	7.1295
heterotetramer	[Pyrococcus horikoshii OT3]	BAA30901.1	BAA30901.1	BAA30815.1	BAA30901.1	8.2915
heterotetramer	[Pyrococcus horikoshii OT3]	BAA30901.1	BAA30815.1	BAA30815.1	BAA30901.1	9.5333
heterotetramer	[Pyrococcus horikoshii OT3]	BAA30815.1	BAA30901.1	BAA30815.1	BAA30901.1	11.8835
homotetramer	[Pyrococcus horikoshii OT3]	BAA30815.1	BAA30815.1	BAA30815.1	BAA30815.1	8.2175
heterotetramer	[Pyrococcus horikoshii OT3]	BAA30901.1	BAA30901.1	BAA30815.1	BAA30815.1	7.3299
heterotetramer	[Pyrococcus horikoshii OT3]	BAA30901.1	BAA30815.1	BAA30815.1	BAA30815.1	4.096
heterotetramer	[Pyrococcus horikoshii OT3]	BAA30815.1	BAA30901.1	BAA30815.1	BAA30815.1	9.7314
heterotetramer	[Pyrococcus horikoshii OT3]	BAA30815.1	BAA30815.1	BAA30901.1	BAA30901.1	6.966
homotetramer	[Pyrococcus horikoshii OT3]	BAA30901.1	BAA30901.1	BAA30901.1	BAA30901.1	5.4316
heterotetramer	[Pyrococcus horikoshii OT3]	BAA30901.1	BAA30815.1	BAA30901.1	BAA30901.1	1.0455
heterotetramer	[Pyrococcus horikoshii OT3]	BAA30815.1	BAA30901.1	BAA30901.1	BAA30901.1	3.2067
heterotetramer	[Pyrococcus horikoshii OT3]	BAA30815.1	BAA30815.1	BAA30901.1	BAA30815.1	5.0451
heterotetramer	[Pyrococcus horikoshii OT3]	BAA30901.1	BAA30901.1	BAA30901.1	BAA30815.1	1.5097
heterotetramer	[Pyrococcus horikoshii OT3]	BAA30901.1	BAA30815.1	BAA30901.1	BAA30815.1	5.6982
heterotetramer	[Pyrococcus horikoshii OT3]	BAA30815.1	BAA30901.1	BAA30901.1	BAA30815.1	2.6029
heterotetramer	[Pyrococcus horikoshii OT3]	BAA30815.1	BAA30815.1	BAA30815.1	BAA30901.1	-0.5832
heterotetramer	[Pyrococcus sp. NA2]	AEC51213.1	AEC51304.1	AEC51304.1	AEC51213.1	5.2671
heterotetramer	[Pyrococcus sp. NA2]	AEC51304.1	AEC51213.1	AEC51304.1	AEC51213.1	8.2029
heterotetramer	[Pyrococcus sp. NA2]	AEC51213.1	AEC51213.1	AEC51304.1	AEC51213.1	3.0682
homotetramer	[Pyrococcus sp. NA2]	AEC51304.1	AEC51304.1	AEC51304.1	AEC51304.1	2.912
heterotetramer	[Pyrococcus sp. NA2]	AEC51213.1	AEC51304.1	AEC51304.1	AEC51304.1	5.5992
heterotetramer	[Pyrococcus sp. NA2]	AEC51304.1	AEC51213.1	AEC51304.1	AEC51304.1	7.4069
heterotetramer	[Pyrococcus sp. NA2]	AEC51213.1	AEC51213.1	AEC51304.1	AEC51304.1	-0.2135
heterotetramer	[Pyrococcus sp. NA2]	AEC51304.1	AEC51304.1	AEC51213.1	AEC51213.1	3.7689
heterotetramer	[Pyrococcus sp. NA2]	AEC51213.1	AEC51304.1	AEC51213.1	AEC51213.1	13.1953
heterotetramer	[Pyrococcus sp. NA2]	AEC51304.1	AEC51213.1	AEC51213.1	AEC51213.1	2.7064
homotetramer	[Pyrococcus sp. NA2]	AEC51213.1	AEC51213.1	AEC51213.1	AEC51213.1	5.679
heterotetramer	[Pyrococcus sp. NA2]	AEC51304.1	AEC51304.1	AEC51213.1	AEC51304.1	10.7977
heterotetramer	[Pyrococcus sp. NA2]	AEC51213.1	AEC51304.1	AEC51213.1	AEC51304.1	6.0068
heterotetramer	[Pyrococcus sp. NA2]	AEC51304.1	AEC51213.1	AEC51213.1	AEC51304.1	7.4524
heterotetramer	[Pyrococcus sp. NA2]	AEC51213.1	AEC51213.1	AEC51213.1	AEC51304.1	7.7902
heterotetramer	[Pyrococcus sp. NA2]	AEC51304.1	AEC51304.1	AEC51304.1	AEC51213.1	3.1419
heterotetramer	[Pyrococcus sp. ST04]	AFK23164.1	AFK23282.1	AFK23282.1	AFK23164.1	2.6183
heterotetramer	[Pyrococcus sp. ST04]	AFK23282.1	AFK23282.1	AFK23282.1	AFK23164.1	2.898
heterotetramer	[Pyrococcus sp. ST04]	AFK23282.1	AFK23164.1	AFK23282.1	AFK23164.1	9.6779
heterotetramer	[Pyrococcus sp. ST04]	AFK23164.1	AFK23164.1	AFK23282.1	AFK23282.1	-0.1447
heterotetramer	[Pyrococcus sp. ST04]	AFK23164.1	AFK23282.1	AFK23282.1	AFK23282.1	3.1196
homotetramer	[Pyrococcus sp. ST04]	AFK23282.1	AFK23282.1	AFK23282.1	AFK23282.1	1.374
heterotetramer	[Pyrococcus sp. ST04]	AFK23282.1	AFK23164.1	AFK23282.1	AFK23282.1	2.3646
homotetramer	[Pyrococcus sp. ST04]	AFK23164.1	AFK23164.1	AFK23164.1	AFK23164.1	7.3656
heterotetramer	[Pyrococcus sp. ST04]	AFK23164.1	AFK23282.1	AFK23164.1	AFK23164.1	12.1137
heterotetramer	[Pyrococcus sp. ST04]	AFK23282.1	AFK23282.1	AFK23164.1	AFK23164.1	7.6828
heterotetramer	[Pyrococcus sp. ST04]	AFK23282.1	AFK23164.1	AFK23164.1	AFK23164.1	1.5341
heterotetramer	[Pyrococcus sp. ST04]	AFK23164.1	AFK23164.1	AFK23164.1	AFK23282.1	1.6943
heterotetramer	[Pyrococcus sp. ST04]	AFK23164.1	AFK23282.1	AFK23164.1	AFK23282.1	9.2826
heterotetramer	[Pyrococcus sp. ST04]	AFK23282.1	AFK23282.1	AFK23164.1	AFK23282.1	11.569
heterotetramer	[Pyrococcus sp. ST04]	AFK23282.1	AFK23164.1	AFK23164.1	AFK23282.1	8.5365
heterotetramer	[Pyrococcus sp. ST04]	AFK23164.1	AFK23164.1	AFK23282.1	AFK23164.1	5.6842
heterotetramer	[candidate divison MSBL1 archaeon SCGCAAA259D14]	KXA88718.1	KXA89487.1	KXA89487.1	KXA88718.1	5.5017
heterotetramer	[candidate divison MSBL1 archaeon SCGCAAA259D14]	KXA88718.1	KXA89487.1	KXA89487.1	KXA89487.1	1.1315
heterotetramer	[candidate divison MSBL1 archaeon SCGCAAA259D14]	KXA89487.1	KXA88718.1	KXA89487.1	KXA88718.1	0.6203
heterotetramer	[candidate divison MSBL1 archaeon SCGCAAA259D14]	KXA89487.1	KXA89487.1	KXA89487.1	KXA88718.1	-0.6537
heterotetramer	[candidate divison MSBL1 archaeon SCGCAAA259D14]	KXA88718.1	KXA88718.1	KXA89487.1	KXA88718.1	-2.0763
heterotetramer	[candidate divison MSBL1 archaeon SCGCAAA259D14]	KXA89487.1	KXA88718.1	KXA89487.1	KXA89487.1	3.1536
homotetramer	[candidate divison MSBL1 archaeon SCGCAAA259D14]	KXA89487.1	KXA89487.1	KXA89487.1	KXA89487.1	3.4263
heterotetramer	[candidate divison MSBL1 archaeon SCGCAAA259D14]	KXA88718.1	KXA89487.1	KXA88718.1	KXA89487.1	0.1233
heterotetramer	[candidate divison MSBL1 archaeon SCGCAAA259D14]	KXA89487.1	KXA88718.1	KXA88718.1	KXA89487.1	-2.6656
heterotetramer	[candidate divison MSBL1 archaeon SCGCAAA259D14]	KXA89487.1	KXA89487.1	KXA88718.1	KXA89487.1	3.2334
heterotetramer	[candidate divison MSBL1 archaeon SCGCAAA259D14]	KXA88718.1	KXA88718.1	KXA88718.1	KXA89487.1	3.3943
heterotetramer	[candidate divison MSBL1 archaeon SCGCAAA259D14]	KXA88718.1	KXA89487.1	KXA88718.1	KXA88718.1	8.1805
heterotetramer	[candidate divison MSBL1 archaeon SCGCAAA259D14]	KXA89487.1	KXA88718.1	KXA88718.1	KXA88718.1	1.1342
heterotetramer	[candidate divison MSBL1 archaeon SCGCAAA259D14]	KXA89487.1	KXA89487.1	KXA88718.1	KXA88718.1	2.6709
homotetramer	[candidate divison MSBL1 archaeon SCGCAAA259D14]	KXA88718.1	KXA88718.1	KXA88718.1	KXA88718.1	1.1272
heterotetramer	[candidate divison MSBL1 archaeon SCGCAAA259D14]	KXA88718.1	KXA88718.1	KXA89487.1	KXA89487.1	-1.5518
heterotetramer	[Thermococcus barophilus MP]	ADT83177.1	ADT83796.1	ADT83796.1	ADT83177.1	-0.4397
heterotetramer	[Thermococcus barophilus MP]	ADT83177.1	ADT83177.1	ADT83796.1	ADT83177.1	7.5556
heterotetramer	[Thermococcus barophilus MP]	ADT83796.1	ADT83177.1	ADT83796.1	ADT83177.1	12.7683
homotetramer	[Thermococcus barophilus MP]	ADT83796.1	ADT83796.1	ADT83796.1	ADT83796.1	-1.0902
heterotetramer	[Thermococcus barophilus MP]	ADT83177.1	ADT83796.1	ADT83796.1	ADT83796.1	1.6519
heterotetramer	[Thermococcus barophilus MP]	ADT83177.1	ADT83177.1	ADT83796.1	ADT83796.1	2.1816
heterotetramer	[Thermococcus barophilus MP]	ADT83796.1	ADT83177.1	ADT83796.1	ADT83796.1	12.097
heterotetramer	[Thermococcus barophilus MP]	ADT83796.1	ADT83796.1	ADT83177.1	ADT83177.1	6.201
heterotetramer	[Thermococcus barophilus MP]	ADT83177.1	ADT83796.1	ADT83177.1	ADT83177.1	6.4116
homotetramer	[Thermococcus barophilus MP]	ADT83177.1	ADT83177.1	ADT83177.1	ADT83177.1	2.4427
heterotetramer	[Thermococcus barophilus MP]	ADT83796.1	ADT83177.1	ADT83177.1	ADT83177.1	3.8755
heterotetramer	[Thermococcus barophilus MP]	ADT83796.1	ADT83796.1	ADT83177.1	ADT83796.1	4.4359
heterotetramer	[Thermococcus barophilus MP]	ADT83177.1	ADT83796.1	ADT83177.1	ADT83796.1	6.3077
heterotetramer	[Thermococcus barophilus MP]	ADT83177.1	ADT83177.1	ADT83177.1	ADT83796.1	5.2966
heterotetramer	[Thermococcus barophilus MP]	ADT83796.1	ADT83177.1	ADT83177.1	ADT83796.1	4.1659
heterotetramer	[Thermococcus barophilus MP]	ADT83796.1	ADT83796.1	ADT83796.1	ADT83177.1	-1.0084
heterotetramer	[Thermococcus celer JCM 8558]	WP_054833969.1	WP_054833969.1	WP_054833969.1	WP_054834221.1	3.0427
heterotetramer	[Thermococcus celer JCM 8558]	WP_054833969.1	WP_054834221.1	WP_054833969.1	WP_054834221.1	7.8154
heterotetramer	[Thermococcus celer JCM 8558]	WP_054834221.1	WP_054834221.1	WP_054833969.1	WP_054834221.1	8.5753
heterotetramer	[Thermococcus celer JCM 8558]	WP_054834221.1	WP_054833969.1	WP_054833969.1	WP_054833969.1	1.6024
homotetramer	[Thermococcus celer JCM 8558]	WP_054833969.1	WP_054833969.1	WP_054833969.1	WP_054833969.1	-0.7756
heterotetramer	[Thermococcus celer JCM 8558]	WP_054833969.1	WP_054834221.1	WP_054833969.1	WP_054833969.1	10.6836
heterotetramer	[Thermococcus celer JCM 8558]	WP_054834221.1	WP_054834221.1	WP_054833969.1	WP_054833969.1	7.4908
heterotetramer	[Thermococcus celer JCM 8558]	WP_054834221.1	WP_054833969.1	WP_054834221.1	WP_054834221.1	2.6898
heterotetramer	[Thermococcus celer JCM 8558]	WP_054833969.1	WP_054833969.1	WP_054834221.1	WP_054834221.1	4.9759
heterotetramer	[Thermococcus celer JCM 8558]	WP_054833969.1	WP_054834221.1	WP_054834221.1	WP_054834221.1	3.2257
homotetramer	[Thermococcus celer JCM 8558]	WP_054834221.1	WP_054834221.1	WP_054834221.1	WP_054834221.1	3.5133
heterotetramer	[Thermococcus celer JCM 8558]	WP_054834221.1	WP_054833969.1	WP_054834221.1	WP_054833969.1	0.037
heterotetramer	[Thermococcus celer JCM 8558]	WP_054833969.1	WP_054833969.1	WP_054834221.1	WP_054833969.1	5.1825
heterotetramer	[Thermococcus celer JCM 8558]	WP_054833969.1	WP_054834221.1	WP_054834221.1	WP_054833969.1	8.5519
heterotetramer	[Thermococcus celer JCM 8558]	WP_054834221.1	WP_054834221.1	WP_054834221.1	WP_054833969.1	14.233
heterotetramer	[Thermococcus celer JCM 8558]	WP_054834221.1	WP_054833969.1	WP_054833969.1	WP_054834221.1	-0.1731
heterotetramer	[Thermococcus celericrescens]	KUH33491.1	KUH33491.1	KUH31667.1	KUH33491.1	8.6237
heterotetramer	[Thermococcus celericrescens]	KUH31667.1	KUH33491.1	KUH31667.1	KUH33491.1	5.3161
heterotetramer	[Thermococcus celericrescens]	KUH31667.1	KUH31667.1	KUH31667.1	KUH33491.1	2.5009
heterotetramer	[Thermococcus celericrescens]	KUH33491.1	KUH31667.1	KUH31667.1	KUH31667.1	1.6943
heterotetramer	[Thermococcus celericrescens]	KUH33491.1	KUH33491.1	KUH31667.1	KUH31667.1	4.7556
heterotetramer	[Thermococcus celericrescens]	KUH31667.1	KUH33491.1	KUH31667.1	KUH31667.1	1.9602
homotetramer	[Thermococcus celericrescens]	KUH31667.1	KUH31667.1	KUH31667.1	KUH31667.1	-2.4315
heterotetramer	[Thermococcus celericrescens]	KUH33491.1	KUH31667.1	KUH33491.1	KUH33491.1	6.0776
homotetramer	[Thermococcus celericrescens]	KUH33491.1	KUH33491.1	KUH33491.1	KUH33491.1	-0.63
heterotetramer	[Thermococcus celericrescens]	KUH31667.1	KUH33491.1	KUH33491.1	KUH33491.1	8.0538
heterotetramer	[Thermococcus celericrescens]	KUH31667.1	KUH31667.1	KUH33491.1	KUH33491.1	2.217
heterotetramer	[Thermococcus celericrescens]	KUH33491.1	KUH31667.1	KUH33491.1	KUH31667.1	8.8506
heterotetramer	[Thermococcus celericrescens]	KUH33491.1	KUH33491.1	KUH33491.1	KUH31667.1	-1.6825
heterotetramer	[Thermococcus celericrescens]	KUH31667.1	KUH33491.1	KUH33491.1	KUH31667.1	-1.8576
heterotetramer	[Thermococcus celericrescens]	KUH31667.1	KUH31667.1	KUH33491.1	KUH31667.1	1.1736
heterotetramer	[Thermococcus celericrescens]	KUH33491.1	KUH31667.1	KUH31667.1	KUH33491.1	3.0731
heterotetramer	[Thermococcus cleftensis]	AFL95685.1	AFL95685.1	AFL95685.1	AFL94617.1	-2.5929
heterotetramer	[Thermococcus cleftensis]	AFL94617.1	AFL95685.1	AFL95685.1	AFL94617.1	-1.2187
heterotetramer	[Thermococcus cleftensis]	AFL94617.1	AFL94617.1	AFL95685.1	AFL94617.1	5.3039
heterotetramer	[Thermococcus cleftensis]	AFL95685.1	AFL94617.1	AFL95685.1	AFL95685.1	3.7146
homotetramer	[Thermococcus cleftensis]	AFL95685.1	AFL95685.1	AFL95685.1	AFL95685.1	-0.63
heterotetramer	[Thermococcus cleftensis]	AFL94617.1	AFL95685.1	AFL95685.1	AFL95685.1	-0.3178
heterotetramer	[Thermococcus cleftensis]	AFL94617.1	AFL94617.1	AFL95685.1	AFL95685.1	0.0732
heterotetramer	[Thermococcus cleftensis]	AFL95685.1	AFL94617.1	AFL94617.1	AFL94617.1	1.0417
heterotetramer	[Thermococcus cleftensis]	AFL95685.1	AFL95685.1	AFL94617.1	AFL94617.1	4.7316
heterotetramer	[Thermococcus cleftensis]	AFL94617.1	AFL95685.1	AFL94617.1	AFL94617.1	6.6515
homotetramer	[Thermococcus cleftensis]	AFL94617.1	AFL94617.1	AFL94617.1	AFL94617.1	-1.8158
heterotetramer	[Thermococcus cleftensis]	AFL95685.1	AFL94617.1	AFL94617.1	AFL95685.1	1.2108
heterotetramer	[Thermococcus cleftensis]	AFL95685.1	AFL95685.1	AFL94617.1	AFL95685.1	1.2835
heterotetramer	[Thermococcus cleftensis]	AFL94617.1	AFL95685.1	AFL94617.1	AFL95685.1	7.0238
heterotetramer	[Thermococcus cleftensis]	AFL94617.1	AFL94617.1	AFL94617.1	AFL95685.1	-1.5081
heterotetramer	[Thermococcus cleftensis]	AFL95685.1	AFL94617.1	AFL95685.1	AFL94617.1	4.3285
heterotetramer	[Thermococcus eurythermalis]	AIU68885.1	AIU69875.1	AIU69875.1	AIU68885.1	3.7156
heterotetramer	[Thermococcus eurythermalis]	AIU68885.1	AIU68885.1	AIU69875.1	AIU68885.1	4.3901
heterotetramer	[Thermococcus eurythermalis]	AIU69875.1	AIU68885.1	AIU69875.1	AIU68885.1	5.8336
homotetramer	[Thermococcus eurythermalis]	AIU69875.1	AIU69875.1	AIU69875.1	AIU69875.1	1.4852
heterotetramer	[Thermococcus eurythermalis]	AIU68885.1	AIU69875.1	AIU69875.1	AIU69875.1	-0.4211
heterotetramer	[Thermococcus eurythermalis]	AIU68885.1	AIU68885.1	AIU69875.1	AIU69875.1	7.8193
heterotetramer	[Thermococcus eurythermalis]	AIU69875.1	AIU68885.1	AIU69875.1	AIU69875.1	7.4095
heterotetramer	[Thermococcus eurythermalis]	AIU69875.1	AIU69875.1	AIU68885.1	AIU68885.1	6.5437
heterotetramer	[Thermococcus eurythermalis]	AIU68885.1	AIU69875.1	AIU68885.1	AIU68885.1	4.945
homotetramer	[Thermococcus eurythermalis]	AIU68885.1	AIU68885.1	AIU68885.1	AIU68885.1	7.3763
heterotetramer	[Thermococcus eurythermalis]	AIU69875.1	AIU68885.1	AIU68885.1	AIU68885.1	6.8429
heterotetramer	[Thermococcus eurythermalis]	AIU69875.1	AIU69875.1	AIU68885.1	AIU69875.1	4.4108
heterotetramer	[Thermococcus eurythermalis]	AIU68885.1	AIU69875.1	AIU68885.1	AIU69875.1	1.4058
heterotetramer	[Thermococcus eurythermalis]	AIU68885.1	AIU68885.1	AIU68885.1	AIU69875.1	7.107
heterotetramer	[Thermococcus eurythermalis]	AIU69875.1	AIU68885.1	AIU68885.1	AIU69875.1	4.6869
heterotetramer	[Thermococcus eurythermalis]	AIU69875.1	AIU69875.1	AIU69875.1	AIU68885.1	5.3185
heterotetramer	[Thermococcus gammatolerans EJ3]	ACS34282.1	ACS34282.1	ACS34282.1	ACS32979.1	4.2071
heterotetramer	[Thermococcus gammatolerans EJ3]	ACS34282.1	ACS32979.1	ACS34282.1	ACS32979.1	4.6787
heterotetramer	[Thermococcus gammatolerans EJ3]	ACS32979.1	ACS32979.1	ACS34282.1	ACS32979.1	-2.9272
heterotetramer	[Thermococcus gammatolerans EJ3]	ACS32979.1	ACS34282.1	ACS34282.1	ACS34282.1	-2.0023
homotetramer	[Thermococcus gammatolerans EJ3]	ACS34282.1	ACS34282.1	ACS34282.1	ACS34282.1	0.9882
heterotetramer	[Thermococcus gammatolerans EJ3]	ACS34282.1	ACS32979.1	ACS34282.1	ACS34282.1	-5.958
heterotetramer	[Thermococcus gammatolerans EJ3]	ACS32979.1	ACS32979.1	ACS34282.1	ACS34282.1	-2.3212
heterotetramer	[Thermococcus gammatolerans EJ3]	ACS32979.1	ACS34282.1	ACS32979.1	ACS32979.1	2.7795
heterotetramer	[Thermococcus gammatolerans EJ3]	ACS34282.1	ACS34282.1	ACS32979.1	ACS32979.1	7.1143
heterotetramer	[Thermococcus gammatolerans EJ3]	ACS34282.1	ACS32979.1	ACS32979.1	ACS32979.1	7.9326
homotetramer	[Thermococcus gammatolerans EJ3]	ACS32979.1	ACS32979.1	ACS32979.1	ACS32979.1	3.5951
heterotetramer	[Thermococcus gammatolerans EJ3]	ACS32979.1	ACS34282.1	ACS32979.1	ACS34282.1	7.0709
heterotetramer	[Thermococcus gammatolerans EJ3]	ACS34282.1	ACS34282.1	ACS32979.1	ACS34282.1	9.6562
heterotetramer	[Thermococcus gammatolerans EJ3]	ACS34282.1	ACS32979.1	ACS32979.1	ACS34282.1	4.7735
heterotetramer	[Thermococcus gammatolerans EJ3]	ACS32979.1	ACS32979.1	ACS32979.1	ACS34282.1	6.0754
heterotetramer	[Thermococcus gammatolerans EJ3]	ACS32979.1	ACS34282.1	ACS34282.1	ACS32979.1	6.3515
heterotetramer	[Thermococcus kodakarensis KOD1]	BAD85602.1	BAD85602.1	BAD85602.1	BAD86478.1	2.2766
heterotetramer	[Thermococcus kodakarensis KOD1]	BAD86478.1	BAD86478.1	BAD85602.1	BAD86478.1	1.49
heterotetramer	[Thermococcus kodakarensis KOD1]	BAD86478.1	BAD85602.1	BAD85602.1	BAD86478.1	2.279
heterotetramer	[Thermococcus kodakarensis KOD1]	BAD85602.1	BAD86478.1	BAD85602.1	BAD85602.1	5.2032
homotetramer	[Thermococcus kodakarensis KOD1]	BAD85602.1	BAD85602.1	BAD85602.1	BAD85602.1	0.8289
heterotetramer	[Thermococcus kodakarensis KOD1]	BAD86478.1	BAD86478.1	BAD85602.1	BAD85602.1	4.7252
heterotetramer	[Thermococcus kodakarensis KOD1]	BAD86478.1	BAD85602.1	BAD85602.1	BAD85602.1	0.4392
heterotetramer	[Thermococcus kodakarensis KOD1]	BAD85602.1	BAD86478.1	BAD86478.1	BAD86478.1	6.0144
heterotetramer	[Thermococcus kodakarensis KOD1]	BAD85602.1	BAD85602.1	BAD86478.1	BAD86478.1	4.6746
homotetramer	[Thermococcus kodakarensis KOD1]	BAD86478.1	BAD86478.1	BAD86478.1	BAD86478.1	7.3763
heterotetramer	[Thermococcus kodakarensis KOD1]	BAD86478.1	BAD85602.1	BAD86478.1	BAD86478.1	1.4224
heterotetramer	[Thermococcus kodakarensis KOD1]	BAD85602.1	BAD86478.1	BAD86478.1	BAD85602.1	9.3978
heterotetramer	[Thermococcus kodakarensis KOD1]	BAD85602.1	BAD85602.1	BAD86478.1	BAD85602.1	-3.3348
heterotetramer	[Thermococcus kodakarensis KOD1]	BAD86478.1	BAD86478.1	BAD86478.1	BAD85602.1	11.3079
heterotetramer	[Thermococcus kodakarensis KOD1]	BAD86478.1	BAD85602.1	BAD86478.1	BAD85602.1	3.1946
heterotetramer	[Thermococcus kodakarensis KOD1]	BAD85602.1	BAD86478.1	BAD85602.1	BAD86478.1	7.5686
heterotetramer	[Thermococcus litoralis DSM 5473]	EHR78220.1	EHR78220.1	EHR77909.1	EHR78220.1	1.9223
heterotetramer	[Thermococcus litoralis DSM 5473]	EHR78220.1	EHR77909.1	EHR77909.1	EHR78220.1	5.3133
heterotetramer	[Thermococcus litoralis DSM 5473]	EHR77909.1	EHR77909.1	EHR77909.1	EHR78220.1	6.7489
heterotetramer	[Thermococcus litoralis DSM 5473]	EHR77909.1	EHR78220.1	EHR77909.1	EHR77909.1	9.8455
heterotetramer	[Thermococcus litoralis DSM 5473]	EHR78220.1	EHR78220.1	EHR77909.1	EHR77909.1	8.4546
heterotetramer	[Thermococcus litoralis DSM 5473]	EHR78220.1	EHR77909.1	EHR77909.1	EHR77909.1	6.9088
homotetramer	[Thermococcus litoralis DSM 5473]	EHR77909.1	EHR77909.1	EHR77909.1	EHR77909.1	-1.2132
heterotetramer	[Thermococcus litoralis DSM 5473]	EHR77909.1	EHR78220.1	EHR78220.1	EHR78220.1	4.6029
homotetramer	[Thermococcus litoralis DSM 5473]	EHR78220.1	EHR78220.1	EHR78220.1	EHR78220.1	4.2145
heterotetramer	[Thermococcus litoralis DSM 5473]	EHR78220.1	EHR77909.1	EHR78220.1	EHR78220.1	-0.4922
heterotetramer	[Thermococcus litoralis DSM 5473]	EHR77909.1	EHR77909.1	EHR78220.1	EHR78220.1	1.0567
heterotetramer	[Thermococcus litoralis DSM 5473]	EHR77909.1	EHR78220.1	EHR78220.1	EHR77909.1	4.2012
heterotetramer	[Thermococcus litoralis DSM 5473]	EHR78220.1	EHR78220.1	EHR78220.1	EHR77909.1	2.0513
heterotetramer	[Thermococcus litoralis DSM 5473]	EHR78220.1	EHR77909.1	EHR78220.1	EHR77909.1	6.7563
heterotetramer	[Thermococcus litoralis DSM 5473]	EHR77909.1	EHR77909.1	EHR78220.1	EHR77909.1	8.4834
heterotetramer	[Thermococcus litoralis DSM 5473]	EHR77909.1	EHR78220.1	EHR77909.1	EHR78220.1	5.4161
heterotetramer	[Thermococcus nautili]	AHL23243.1	AHL23243.1	AHL23243.1	AHL21670.1	5.8415
heterotetramer	[Thermococcus nautili]	AHL21670.1	AHL23243.1	AHL23243.1	AHL21670.1	9.0341
heterotetramer	[Thermococcus nautili]	AHL23243.1	AHL21670.1	AHL23243.1	AHL21670.1	3.0618
heterotetramer	[Thermococcus nautili]	AHL21670.1	AHL21670.1	AHL23243.1	AHL23243.1	8.9269
homotetramer	[Thermococcus nautili]	AHL23243.1	AHL23243.1	AHL23243.1	AHL23243.1	7.3763
heterotetramer	[Thermococcus nautili]	AHL21670.1	AHL23243.1	AHL23243.1	AHL23243.1	7.8566
heterotetramer	[Thermococcus nautili]	AHL23243.1	AHL21670.1	AHL23243.1	AHL23243.1	5.8495
homotetramer	[Thermococcus nautili]	AHL21670.1	AHL21670.1	AHL21670.1	AHL21670.1	2.0913
heterotetramer	[Thermococcus nautili]	AHL23243.1	AHL23243.1	AHL21670.1	AHL21670.1	3.7932
heterotetramer	[Thermococcus nautili]	AHL21670.1	AHL23243.1	AHL21670.1	AHL21670.1	5.44
heterotetramer	[Thermococcus nautili]	AHL23243.1	AHL21670.1	AHL21670.1	AHL21670.1	0.633
heterotetramer	[Thermococcus nautili]	AHL21670.1	AHL21670.1	AHL21670.1	AHL23243.1	6.1033
heterotetramer	[Thermococcus nautili]	AHL23243.1	AHL23243.1	AHL21670.1	AHL23243.1	4.8034
heterotetramer	[Thermococcus nautili]	AHL21670.1	AHL23243.1	AHL21670.1	AHL23243.1	7.6828
heterotetramer	[Thermococcus nautili]	AHL23243.1	AHL21670.1	AHL21670.1	AHL23243.1	4.711
heterotetramer	[Thermococcus nautili]	AHL21670.1	AHL21670.1	AHL23243.1	AHL21670.1	10.0214
heterotetramer	[Thermococcus onnurineus NA1]	ACJ16723.1	ACJ16723.1	ACJ16723.1	ACJ15670.1	0.8726
heterotetramer	[Thermococcus onnurineus NA1]	ACJ15670.1	ACJ16723.1	ACJ16723.1	ACJ15670.1	0.5164
heterotetramer	[Thermococcus onnurineus NA1]	ACJ15670.1	ACJ15670.1	ACJ16723.1	ACJ15670.1	10.9024
heterotetramer	[Thermococcus onnurineus NA1]	ACJ16723.1	ACJ15670.1	ACJ16723.1	ACJ16723.1	2.4406
homotetramer	[Thermococcus onnurineus NA1]	ACJ16723.1	ACJ16723.1	ACJ16723.1	ACJ16723.1	-0.5644
heterotetramer	[Thermococcus onnurineus NA1]	ACJ15670.1	ACJ16723.1	ACJ16723.1	ACJ16723.1	0.5283
heterotetramer	[Thermococcus onnurineus NA1]	ACJ15670.1	ACJ15670.1	ACJ16723.1	ACJ16723.1	11.808
heterotetramer	[Thermococcus onnurineus NA1]	ACJ16723.1	ACJ15670.1	ACJ15670.1	ACJ15670.1	4.0558
heterotetramer	[Thermococcus onnurineus NA1]	ACJ16723.1	ACJ16723.1	ACJ15670.1	ACJ15670.1	-2.0067
heterotetramer	[Thermococcus onnurineus NA1]	ACJ15670.1	ACJ16723.1	ACJ15670.1	ACJ15670.1	4.566
homotetramer	[Thermococcus onnurineus NA1]	ACJ15670.1	ACJ15670.1	ACJ15670.1	ACJ15670.1	2.0928
heterotetramer	[Thermococcus onnurineus NA1]	ACJ16723.1	ACJ15670.1	ACJ15670.1	ACJ16723.1	4.1987
heterotetramer	[Thermococcus onnurineus NA1]	ACJ16723.1	ACJ16723.1	ACJ15670.1	ACJ16723.1	7.4353
heterotetramer	[Thermococcus onnurineus NA1]	ACJ15670.1	ACJ16723.1	ACJ15670.1	ACJ16723.1	7.3096
heterotetramer	[Thermococcus onnurineus NA1]	ACJ15670.1	ACJ15670.1	ACJ15670.1	ACJ16723.1	3.1495
heterotetramer	[Thermococcus onnurineus NA1]	ACJ16723.1	ACJ15670.1	ACJ16723.1	ACJ15670.1	6.7499
heterotetramer	[candidate divison MSBL1 archaeon SCGCAAA259E17]	KXA93084.1	KXA93084.1	KXA92295.1	KXA92295.1	2.4054
homotetramer	[candidate divison MSBL1 archaeon SCGCAAA259E17]	KXA92295.1	KXA92295.1	KXA92295.1	KXA92295.1	14.1498
heterotetramer	[candidate divison MSBL1 archaeon SCGCAAA259E17]	KXA93084.1	KXA92295.1	KXA92295.1	KXA92295.1	12.5578
heterotetramer	[candidate divison MSBL1 archaeon SCGCAAA259E17]	KXA92295.1	KXA93084.1	KXA92295.1	KXA92295.1	17.3223
heterotetramer	[candidate divison MSBL1 archaeon SCGCAAA259E17]	KXA93084.1	KXA93084.1	KXA92295.1	KXA93084.1	2.5719
heterotetramer	[candidate divison MSBL1 archaeon SCGCAAA259E17]	KXA92295.1	KXA92295.1	KXA92295.1	KXA93084.1	11.5135
heterotetramer	[candidate divison MSBL1 archaeon SCGCAAA259E17]	KXA93084.1	KXA92295.1	KXA92295.1	KXA93084.1	17.0169
heterotetramer	[candidate divison MSBL1 archaeon SCGCAAA259E17]	KXA92295.1	KXA93084.1	KXA92295.1	KXA93084.1	4.805
heterotetramer	[candidate divison MSBL1 archaeon SCGCAAA259E17]	KXA93084.1	KXA93084.1	KXA93084.1	KXA92295.1	0.1211
heterotetramer	[candidate divison MSBL1 archaeon SCGCAAA259E17]	KXA92295.1	KXA92295.1	KXA93084.1	KXA92295.1	14.4766
heterotetramer	[candidate divison MSBL1 archaeon SCGCAAA259E17]	KXA93084.1	KXA92295.1	KXA93084.1	KXA92295.1	5.6931
heterotetramer	[candidate divison MSBL1 archaeon SCGCAAA259E17]	KXA92295.1	KXA93084.1	KXA93084.1	KXA92295.1	3.4648
homotetramer	[candidate divison MSBL1 archaeon SCGCAAA259E17]	KXA93084.1	KXA93084.1	KXA93084.1	KXA93084.1	7.0726
heterotetramer	[candidate divison MSBL1 archaeon SCGCAAA259E17]	KXA92295.1	KXA92295.1	KXA93084.1	KXA93084.1	10.8248
heterotetramer	[candidate divison MSBL1 archaeon SCGCAAA259E17]	KXA93084.1	KXA92295.1	KXA93084.1	KXA93084.1	13.1533
heterotetramer	[candidate divison MSBL1 archaeon SCGCAAA259E17]	KXA92295.1	KXA93084.1	KXA93084.1	KXA93084.1	-0.4682
heterotetramer	[Thermococcus paralvinellae]	AHF80071.1	AHF79684.1	AHF79684.1	AHF80071.1	5.3306
heterotetramer	[Thermococcus paralvinellae]	AHF79684.1	AHF79684.1	AHF79684.1	AHF80071.1	4.5236
heterotetramer	[Thermococcus paralvinellae]	AHF80071.1	AHF80071.1	AHF79684.1	AHF80071.1	6.2654
heterotetramer	[Thermococcus paralvinellae]	AHF79684.1	AHF80071.1	AHF79684.1	AHF79684.1	5.2491
heterotetramer	[Thermococcus paralvinellae]	AHF80071.1	AHF79684.1	AHF79684.1	AHF79684.1	4.204
homotetramer	[Thermococcus paralvinellae]	AHF79684.1	AHF79684.1	AHF79684.1	AHF79684.1	2.4427
heterotetramer	[Thermococcus paralvinellae]	AHF80071.1	AHF80071.1	AHF79684.1	AHF79684.1	5.7947
heterotetramer	[Thermococcus paralvinellae]	AHF79684.1	AHF80071.1	AHF80071.1	AHF80071.1	1.3571
heterotetramer	[Thermococcus paralvinellae]	AHF80071.1	AHF79684.1	AHF80071.1	AHF80071.1	5.9985
heterotetramer	[Thermococcus paralvinellae]	AHF79684.1	AHF79684.1	AHF80071.1	AHF80071.1	8.7335
homotetramer	[Thermococcus paralvinellae]	AHF80071.1	AHF80071.1	AHF80071.1	AHF80071.1	1.8737
heterotetramer	[Thermococcus paralvinellae]	AHF79684.1	AHF80071.1	AHF80071.1	AHF79684.1	6.768
heterotetramer	[Thermococcus paralvinellae]	AHF80071.1	AHF79684.1	AHF80071.1	AHF79684.1	9.727
heterotetramer	[Thermococcus paralvinellae]	AHF79684.1	AHF79684.1	AHF80071.1	AHF79684.1	6.3295
heterotetramer	[Thermococcus paralvinellae]	AHF80071.1	AHF80071.1	AHF80071.1	AHF79684.1	7.2056
heterotetramer	[Thermococcus paralvinellae]	AHF79684.1	AHF80071.1	AHF79684.1	AHF80071.1	8.669
heterotetramer	[Thermococcus sibiricus MM 739]	ACS90646.1	ACS90646.1	ACS90532.1	ACS90646.1	8.8919
heterotetramer	[Thermococcus sibiricus MM 739]	ACS90646.1	ACS90532.1	ACS90532.1	ACS90646.1	10.1835
heterotetramer	[Thermococcus sibiricus MM 739]	ACS90532.1	ACS90646.1	ACS90532.1	ACS90646.1	8.0825
homotetramer	[Thermococcus sibiricus MM 739]	ACS90532.1	ACS90532.1	ACS90532.1	ACS90532.1	4.0324
heterotetramer	[Thermococcus sibiricus MM 739]	ACS90646.1	ACS90646.1	ACS90532.1	ACS90532.1	0.5163
heterotetramer	[Thermococcus sibiricus MM 739]	ACS90646.1	ACS90532.1	ACS90532.1	ACS90532.1	6.3356
heterotetramer	[Thermococcus sibiricus MM 739]	ACS90532.1	ACS90646.1	ACS90532.1	ACS90532.1	7.8574
heterotetramer	[Thermococcus sibiricus MM 739]	ACS90532.1	ACS90532.1	ACS90646.1	ACS90646.1	9.6091
homotetramer	[Thermococcus sibiricus MM 739]	ACS90646.1	ACS90646.1	ACS90646.1	ACS90646.1	0.8852
heterotetramer	[Thermococcus sibiricus MM 739]	ACS90646.1	ACS90532.1	ACS90646.1	ACS90646.1	6.8593
heterotetramer	[Thermococcus sibiricus MM 739]	ACS90532.1	ACS90646.1	ACS90646.1	ACS90646.1	3.3833
heterotetramer	[Thermococcus sibiricus MM 739]	ACS90532.1	ACS90532.1	ACS90646.1	ACS90532.1	3.606
heterotetramer	[Thermococcus sibiricus MM 739]	ACS90646.1	ACS90646.1	ACS90646.1	ACS90532.1	2.3185
heterotetramer	[Thermococcus sibiricus MM 739]	ACS90646.1	ACS90532.1	ACS90646.1	ACS90532.1	-0.5919
heterotetramer	[Thermococcus sibiricus MM 739]	ACS90532.1	ACS90646.1	ACS90646.1	ACS90532.1	2.721
heterotetramer	[Thermococcus sibiricus MM 739]	ACS90532.1	ACS90532.1	ACS90532.1	ACS90646.1	6.1129
heterotetramer	[Thermococcus sp. 2319x1]	ALV63249.1	ALV63354.1	ALV63354.1	ALV63249.1	2.4968
heterotetramer	[Thermococcus sp. 2319x1]	ALV63354.1	ALV63249.1	ALV63354.1	ALV63249.1	0.7805
heterotetramer	[Thermococcus sp. 2319x1]	ALV63354.1	ALV63354.1	ALV63354.1	ALV63249.1	4.6599
heterotetramer	[Thermococcus sp. 2319x1]	ALV63249.1	ALV63249.1	ALV63354.1	ALV63354.1	4.1654
heterotetramer	[Thermococcus sp. 2319x1]	ALV63249.1	ALV63354.1	ALV63354.1	ALV63354.1	0.7581
heterotetramer	[Thermococcus sp. 2319x1]	ALV63354.1	ALV63249.1	ALV63354.1	ALV63354.1	5.5615
homotetramer	[Thermococcus sp. 2319x1]	ALV63354.1	ALV63354.1	ALV63354.1	ALV63354.1	2.2159
homotetramer	[Thermococcus sp. 2319x1]	ALV63249.1	ALV63249.1	ALV63249.1	ALV63249.1	4.2145
heterotetramer	[Thermococcus sp. 2319x1]	ALV63249.1	ALV63354.1	ALV63249.1	ALV63249.1	5.0831
heterotetramer	[Thermococcus sp. 2319x1]	ALV63354.1	ALV63249.1	ALV63249.1	ALV63249.1	2.7378
heterotetramer	[Thermococcus sp. 2319x1]	ALV63354.1	ALV63354.1	ALV63249.1	ALV63249.1	3.0782
heterotetramer	[Thermococcus sp. 2319x1]	ALV63249.1	ALV63249.1	ALV63249.1	ALV63354.1	-0.0831
heterotetramer	[Thermococcus sp. 2319x1]	ALV63249.1	ALV63354.1	ALV63249.1	ALV63354.1	2.1002
heterotetramer	[Thermococcus sp. 2319x1]	ALV63354.1	ALV63249.1	ALV63249.1	ALV63354.1	4.6465
heterotetramer	[Thermococcus sp. 2319x1]	ALV63354.1	ALV63354.1	ALV63249.1	ALV63354.1	2.8728
heterotetramer	[Thermococcus sp. 2319x1]	ALV63249.1	ALV63249.1	ALV63354.1	ALV63249.1	3.6609
heterotetramer	[Thermococcus sp. 40_45]	KUK29300.1	KUK29300.1	KUK27947.1	KUK29300.1	8.8919
heterotetramer	[Thermococcus sp. 40_45]	KUK29300.1	KUK27947.1	KUK27947.1	KUK29300.1	10.1835
heterotetramer	[Thermococcus sp. 40_45]	KUK27947.1	KUK29300.1	KUK27947.1	KUK29300.1	8.0825
homotetramer	[Thermococcus sp. 40_45]	KUK27947.1	KUK27947.1	KUK27947.1	KUK27947.1	4.0324
heterotetramer	[Thermococcus sp. 40_45]	KUK29300.1	KUK29300.1	KUK27947.1	KUK27947.1	0.5163
heterotetramer	[Thermococcus sp. 40_45]	KUK29300.1	KUK27947.1	KUK27947.1	KUK27947.1	6.3356
heterotetramer	[Thermococcus sp. 40_45]	KUK27947.1	KUK29300.1	KUK27947.1	KUK27947.1	7.8574
heterotetramer	[Thermococcus sp. 40_45]	KUK27947.1	KUK27947.1	KUK29300.1	KUK29300.1	9.6091
homotetramer	[Thermococcus sp. 40_45]	KUK29300.1	KUK29300.1	KUK29300.1	KUK29300.1	0.8852
heterotetramer	[Thermococcus sp. 40_45]	KUK29300.1	KUK27947.1	KUK29300.1	KUK29300.1	6.8593
heterotetramer	[Thermococcus sp. 40_45]	KUK27947.1	KUK29300.1	KUK29300.1	KUK29300.1	3.3833
heterotetramer	[Thermococcus sp. 40_45]	KUK27947.1	KUK27947.1	KUK29300.1	KUK27947.1	3.606
heterotetramer	[Thermococcus sp. 40_45]	KUK29300.1	KUK29300.1	KUK29300.1	KUK27947.1	2.3185
heterotetramer	[Thermococcus sp. 40_45]	KUK29300.1	KUK27947.1	KUK29300.1	KUK27947.1	-0.5919
heterotetramer	[Thermococcus sp. 40_45]	KUK27947.1	KUK29300.1	KUK29300.1	KUK27947.1	2.721
heterotetramer	[Thermococcus sp. 40_45]	KUK27947.1	KUK27947.1	KUK27947.1	KUK29300.1	6.1129
heterotetramer	[Thermococcus sp. 4557]	AEK73791.1	AEK73791.1	AEK73791.1	AEK72656.1	-1.6825
heterotetramer	[Thermococcus sp. 4557]	AEK72656.1	AEK73791.1	AEK73791.1	AEK72656.1	-1.8576
heterotetramer	[Thermococcus sp. 4557]	AEK72656.1	AEK72656.1	AEK73791.1	AEK72656.1	1.1736
heterotetramer	[Thermococcus sp. 4557]	AEK73791.1	AEK72656.1	AEK73791.1	AEK73791.1	6.0776
homotetramer	[Thermococcus sp. 4557]	AEK73791.1	AEK73791.1	AEK73791.1	AEK73791.1	-0.63
heterotetramer	[Thermococcus sp. 4557]	AEK72656.1	AEK73791.1	AEK73791.1	AEK73791.1	8.0538
heterotetramer	[Thermococcus sp. 4557]	AEK72656.1	AEK72656.1	AEK73791.1	AEK73791.1	2.217
heterotetramer	[Thermococcus sp. 4557]	AEK73791.1	AEK72656.1	AEK72656.1	AEK72656.1	1.6943
heterotetramer	[Thermococcus sp. 4557]	AEK73791.1	AEK73791.1	AEK72656.1	AEK72656.1	4.7556
heterotetramer	[Thermococcus sp. 4557]	AEK72656.1	AEK73791.1	AEK72656.1	AEK72656.1	1.9602
homotetramer	[Thermococcus sp. 4557]	AEK72656.1	AEK72656.1	AEK72656.1	AEK72656.1	-2.4315
heterotetramer	[Thermococcus sp. 4557]	AEK73791.1	AEK72656.1	AEK72656.1	AEK73791.1	3.0731
heterotetramer	[Thermococcus sp. 4557]	AEK73791.1	AEK73791.1	AEK72656.1	AEK73791.1	8.6237
heterotetramer	[Thermococcus sp. 4557]	AEK72656.1	AEK73791.1	AEK72656.1	AEK73791.1	5.3161
heterotetramer	[Thermococcus sp. 4557]	AEK72656.1	AEK72656.1	AEK72656.1	AEK73791.1	2.5009
heterotetramer	[Thermococcus sp. 4557]	AEK73791.1	AEK72656.1	AEK73791.1	AEK72656.1	8.8506
heterotetramer	[Thermococcus sp. AM4]	EEB74307.1	EEB74307.1	EEB74307.1	EEB74510.1	6.4828
heterotetramer	[Thermococcus sp. AM4]	EEB74307.1	EEB74510.1	EEB74307.1	EEB74510.1	-0.0377
heterotetramer	[Thermococcus sp. AM4]	EEB74510.1	EEB74510.1	EEB74307.1	EEB74510.1	-2.5108
heterotetramer	[Thermococcus sp. AM4]	EEB74510.1	EEB74307.1	EEB74307.1	EEB74307.1	8.3228
homotetramer	[Thermococcus sp. AM4]	EEB74307.1	EEB74307.1	EEB74307.1	EEB74307.1	1.9786
heterotetramer	[Thermococcus sp. AM4]	EEB74307.1	EEB74510.1	EEB74307.1	EEB74307.1	1.1074
heterotetramer	[Thermococcus sp. AM4]	EEB74510.1	EEB74510.1	EEB74307.1	EEB74307.1	-5.5927
heterotetramer	[Thermococcus sp. AM4]	EEB74510.1	EEB74307.1	EEB74510.1	EEB74510.1	8.134
heterotetramer	[Thermococcus sp. AM4]	EEB74307.1	EEB74307.1	EEB74510.1	EEB74510.1	8.6041
heterotetramer	[Thermococcus sp. AM4]	EEB74307.1	EEB74510.1	EEB74510.1	EEB74510.1	5.533
homotetramer	[Thermococcus sp. AM4]	EEB74510.1	EEB74510.1	EEB74510.1	EEB74510.1	5.9658
heterotetramer	[Thermococcus sp. AM4]	EEB74510.1	EEB74307.1	EEB74510.1	EEB74307.1	8.795
heterotetramer	[Thermococcus sp. AM4]	EEB74307.1	EEB74307.1	EEB74510.1	EEB74307.1	10.7934
heterotetramer	[Thermococcus sp. AM4]	EEB74307.1	EEB74510.1	EEB74510.1	EEB74307.1	7.075
heterotetramer	[Thermococcus sp. AM4]	EEB74510.1	EEB74510.1	EEB74510.1	EEB74307.1	5.7878
heterotetramer	[Thermococcus sp. AM4]	EEB74510.1	EEB74307.1	EEB74307.1	EEB74510.1	6.0015
heterotetramer	[Thermococcus sp. JCM 11816]	WP_011250364.1	WP_011250364.1	WP_054840142.1	WP_011250364.1	-3.3348
heterotetramer	[Thermococcus sp. JCM 11816]	WP_054840142.1	WP_054840142.1	WP_054840142.1	WP_011250364.1	11.3079
heterotetramer	[Thermococcus sp. JCM 11816]	WP_054840142.1	WP_011250364.1	WP_054840142.1	WP_011250364.1	3.1946
heterotetramer	[Thermococcus sp. JCM 11816]	WP_011250364.1	WP_054840142.1	WP_054840142.1	WP_054840142.1	6.0144
heterotetramer	[Thermococcus sp. JCM 11816]	WP_011250364.1	WP_011250364.1	WP_054840142.1	WP_054840142.1	4.6746
homotetramer	[Thermococcus sp. JCM 11816]	WP_054840142.1	WP_054840142.1	WP_054840142.1	WP_054840142.1	7.3763
heterotetramer	[Thermococcus sp. JCM 11816]	WP_054840142.1	WP_011250364.1	WP_054840142.1	WP_054840142.1	1.4224
heterotetramer	[Thermococcus sp. JCM 11816]	WP_011250364.1	WP_054840142.1	WP_011250364.1	WP_011250364.1	5.2032
homotetramer	[Thermococcus sp. JCM 11816]	WP_011250364.1	WP_011250364.1	WP_011250364.1	WP_011250364.1	0.8289
heterotetramer	[Thermococcus sp. JCM 11816]	WP_054840142.1	WP_054840142.1	WP_011250364.1	WP_011250364.1	4.7252
heterotetramer	[Thermococcus sp. JCM 11816]	WP_054840142.1	WP_011250364.1	WP_011250364.1	WP_011250364.1	0.4392
heterotetramer	[Thermococcus sp. JCM 11816]	WP_011250364.1	WP_054840142.1	WP_011250364.1	WP_054840142.1	7.5686
heterotetramer	[Thermococcus sp. JCM 11816]	WP_011250364.1	WP_011250364.1	WP_011250364.1	WP_054840142.1	2.2766
heterotetramer	[Thermococcus sp. JCM 11816]	WP_054840142.1	WP_054840142.1	WP_011250364.1	WP_054840142.1	1.49
heterotetramer	[Thermococcus sp. JCM 11816]	WP_054840142.1	WP_011250364.1	WP_011250364.1	WP_054840142.1	2.279
heterotetramer	[Thermococcus sp. JCM 11816]	WP_011250364.1	WP_054840142.1	WP_054840142.1	WP_011250364.1	9.3978
heterotetramer	[Thermococcus sp. PK]	WP_042701131.1	WP_042701131.1	WP_042701131.1	WP_042697791.1	0.8843
heterotetramer	[Thermococcus sp. PK]	WP_042697791.1	WP_042697791.1	WP_042701131.1	WP_042697791.1	8.3144
heterotetramer	[Thermococcus sp. PK]	WP_042701131.1	WP_042697791.1	WP_042701131.1	WP_042697791.1	8.8444
heterotetramer	[Thermococcus sp. PK]	WP_042697791.1	WP_042701131.1	WP_042701131.1	WP_042701131.1	7.083
homotetramer	[Thermococcus sp. PK]	WP_042701131.1	WP_042701131.1	WP_042701131.1	WP_042701131.1	2.1771
heterotetramer	[Thermococcus sp. PK]	WP_042697791.1	WP_042697791.1	WP_042701131.1	WP_042701131.1	11.5454
heterotetramer	[Thermococcus sp. PK]	WP_042701131.1	WP_042697791.1	WP_042701131.1	WP_042701131.1	11.2487
heterotetramer	[Thermococcus sp. PK]	WP_042697791.1	WP_042701131.1	WP_042697791.1	WP_042697791.1	6.4812
heterotetramer	[Thermococcus sp. PK]	WP_042701131.1	WP_042701131.1	WP_042697791.1	WP_042697791.1	4.2116
homotetramer	[Thermococcus sp. PK]	WP_042697791.1	WP_042697791.1	WP_042697791.1	WP_042697791.1	4.9501
heterotetramer	[Thermococcus sp. PK]	WP_042701131.1	WP_042697791.1	WP_042697791.1	WP_042697791.1	2.267
heterotetramer	[Thermococcus sp. PK]	WP_042697791.1	WP_042701131.1	WP_042697791.1	WP_042701131.1	-0.7772
heterotetramer	[Thermococcus sp. PK]	WP_042701131.1	WP_042701131.1	WP_042697791.1	WP_042701131.1	3.5187
heterotetramer	[Thermococcus sp. PK]	WP_042697791.1	WP_042697791.1	WP_042697791.1	WP_042701131.1	4.1053
heterotetramer	[Thermococcus sp. PK]	WP_042701131.1	WP_042697791.1	WP_042697791.1	WP_042701131.1	6.8733
heterotetramer	[Thermococcus sp. PK]	WP_042697791.1	WP_042701131.1	WP_042701131.1	WP_042697791.1	7.8238
heterotetramer	[Thermococcus zilligii AN1]	WP_010477073.1	WP_010477073.1	WP_010477073.1	WP_010480157.1	6.6637
heterotetramer	[Thermococcus zilligii AN1]	WP_010480157.1	WP_010477073.1	WP_010477073.1	WP_010480157.1	0.0818
heterotetramer	[Thermococcus zilligii AN1]	WP_010477073.1	WP_010480157.1	WP_010477073.1	WP_010480157.1	3.79
heterotetramer	[Thermococcus zilligii AN1]	WP_010480157.1	WP_010480157.1	WP_010477073.1	WP_010477073.1	2.6244
homotetramer	[Thermococcus zilligii AN1]	WP_010477073.1	WP_010477073.1	WP_010477073.1	WP_010477073.1	4.6073
heterotetramer	[Thermococcus zilligii AN1]	WP_010480157.1	WP_010477073.1	WP_010477073.1	WP_010477073.1	5.3254
heterotetramer	[Thermococcus zilligii AN1]	WP_010477073.1	WP_010480157.1	WP_010477073.1	WP_010477073.1	10.9326
homotetramer	[Thermococcus zilligii AN1]	WP_010480157.1	WP_010480157.1	WP_010480157.1	WP_010480157.1	1.4608
heterotetramer	[Thermococcus zilligii AN1]	WP_010477073.1	WP_010477073.1	WP_010480157.1	WP_010480157.1	7.6864
heterotetramer	[Thermococcus zilligii AN1]	WP_010480157.1	WP_010477073.1	WP_010480157.1	WP_010480157.1	8.6114
heterotetramer	[Thermococcus zilligii AN1]	WP_010477073.1	WP_010480157.1	WP_010480157.1	WP_010480157.1	5.1686
heterotetramer	[Thermococcus zilligii AN1]	WP_010480157.1	WP_010480157.1	WP_010480157.1	WP_010477073.1	4.6882
heterotetramer	[Thermococcus zilligii AN1]	WP_010477073.1	WP_010477073.1	WP_010480157.1	WP_010477073.1	7.1196
heterotetramer	[Thermococcus zilligii AN1]	WP_010480157.1	WP_010477073.1	WP_010480157.1	WP_010477073.1	9.2019
heterotetramer	[Thermococcus zilligii AN1]	WP_010477073.1	WP_010480157.1	WP_010480157.1	WP_010477073.1	6.9056
heterotetramer	[Thermococcus zilligii AN1]	WP_010480157.1	WP_010480157.1	WP_010477073.1	WP_010480157.1	9.4118
heterotetramer	[candidate divison MSBL1 archaeon SCGCAAA259E19]	KXA95773.1	KXA95773.1	KXA95773.1	KXA94486.1	0.1211
heterotetramer	[candidate divison MSBL1 archaeon SCGCAAA259E19]	KXA94486.1	KXA92314.1	KXA95773.1	KXA94486.1	-0.5442
heterotetramer	[candidate divison MSBL1 archaeon SCGCAAA259E19]	KXA94486.1	KXA94486.1	KXA95773.1	KXA94486.1	14.4766
heterotetramer	[candidate divison MSBL1 archaeon SCGCAAA259E19]	KXA95773.1	KXA94486.1	KXA95773.1	KXA94486.1	5.6931
heterotetramer	[candidate divison MSBL1 archaeon SCGCAAA259E19]	KXA95773.1	KXA92314.1	KXA95773.1	KXA94486.1	2.2249
heterotetramer	[candidate divison MSBL1 archaeon SCGCAAA259E19]	KXA92314.1	KXA92314.1	KXA95773.1	KXA94486.1	-5.014
heterotetramer	[candidate divison MSBL1 archaeon SCGCAAA259E19]	KXA92314.1	KXA94486.1	KXA95773.1	KXA94486.1	13.5474
heterotetramer	[candidate divison MSBL1 archaeon SCGCAAA259E19]	KXA94486.1	KXA95773.1	KXA95773.1	KXA94486.1	3.4648
heterotetramer	[candidate divison MSBL1 archaeon SCGCAAA259E19]	KXA92314.1	KXA95773.1	KXA95773.1	KXA94486.1	6.6398
heterotetramer	[candidate divison MSBL1 archaeon SCGCAAA259E19]	KXA95773.1	KXA95773.1	KXA95773.1	KXA92314.1	-0.9414
homotetramer	[candidate divison MSBL1 archaeon SCGCAAA259E19]	KXA95773.1	KXA95773.1	KXA95773.1	KXA95773.1	7.0726
heterotetramer	[candidate divison MSBL1 archaeon SCGCAAA259E19]	KXA94486.1	KXA92314.1	KXA95773.1	KXA92314.1	-1.2754
heterotetramer	[candidate divison MSBL1 archaeon SCGCAAA259E19]	KXA94486.1	KXA94486.1	KXA95773.1	KXA92314.1	7.037
heterotetramer	[candidate divison MSBL1 archaeon SCGCAAA259E19]	KXA95773.1	KXA94486.1	KXA95773.1	KXA92314.1	9.0535
heterotetramer	[candidate divison MSBL1 archaeon SCGCAAA259E19]	KXA95773.1	KXA92314.1	KXA95773.1	KXA92314.1	2.2818
heterotetramer	[candidate divison MSBL1 archaeon SCGCAAA259E19]	KXA92314.1	KXA92314.1	KXA95773.1	KXA92314.1	-6.4651
heterotetramer	[candidate divison MSBL1 archaeon SCGCAAA259E19]	KXA92314.1	KXA94486.1	KXA95773.1	KXA92314.1	17.2283
heterotetramer	[candidate divison MSBL1 archaeon SCGCAAA259E19]	KXA94486.1	KXA95773.1	KXA95773.1	KXA92314.1	6.3024
heterotetramer	[candidate divison MSBL1 archaeon SCGCAAA259E19]	KXA92314.1	KXA95773.1	KXA95773.1	KXA92314.1	6.2839
heterotetramer	[candidate divison MSBL1 archaeon SCGCAAA259E19]	KXA95773.1	KXA95773.1	KXA94486.1	KXA95773.1	2.5719
heterotetramer	[candidate divison MSBL1 archaeon SCGCAAA259E19]	KXA94486.1	KXA92314.1	KXA94486.1	KXA95773.1	5.8818
heterotetramer	[candidate divison MSBL1 archaeon SCGCAAA259E19]	KXA94486.1	KXA92314.1	KXA95773.1	KXA95773.1	1.0309
heterotetramer	[candidate divison MSBL1 archaeon SCGCAAA259E19]	KXA94486.1	KXA94486.1	KXA94486.1	KXA95773.1	11.5135
heterotetramer	[candidate divison MSBL1 archaeon SCGCAAA259E19]	KXA95773.1	KXA94486.1	KXA94486.1	KXA95773.1	17.0169
heterotetramer	[candidate divison MSBL1 archaeon SCGCAAA259E19]	KXA95773.1	KXA92314.1	KXA94486.1	KXA95773.1	2.1302
heterotetramer	[candidate divison MSBL1 archaeon SCGCAAA259E19]	KXA92314.1	KXA92314.1	KXA94486.1	KXA95773.1	-1.3902
heterotetramer	[candidate divison MSBL1 archaeon SCGCAAA259E19]	KXA92314.1	KXA94486.1	KXA94486.1	KXA95773.1	19.361
heterotetramer	[candidate divison MSBL1 archaeon SCGCAAA259E19]	KXA94486.1	KXA95773.1	KXA94486.1	KXA95773.1	4.805
heterotetramer	[candidate divison MSBL1 archaeon SCGCAAA259E19]	KXA92314.1	KXA95773.1	KXA94486.1	KXA95773.1	13.7032
heterotetramer	[candidate divison MSBL1 archaeon SCGCAAA259E19]	KXA95773.1	KXA95773.1	KXA94486.1	KXA94486.1	2.4054
heterotetramer	[candidate divison MSBL1 archaeon SCGCAAA259E19]	KXA94486.1	KXA92314.1	KXA94486.1	KXA94486.1	11.0492
homotetramer	[candidate divison MSBL1 archaeon SCGCAAA259E19]	KXA94486.1	KXA94486.1	KXA94486.1	KXA94486.1	14.1498
heterotetramer	[candidate divison MSBL1 archaeon SCGCAAA259E19]	KXA94486.1	KXA94486.1	KXA95773.1	KXA95773.1	10.8248
heterotetramer	[candidate divison MSBL1 archaeon SCGCAAA259E19]	KXA95773.1	KXA94486.1	KXA94486.1	KXA94486.1	12.5578
heterotetramer	[candidate divison MSBL1 archaeon SCGCAAA259E19]	KXA95773.1	KXA92314.1	KXA94486.1	KXA94486.1	-0.323
heterotetramer	[candidate divison MSBL1 archaeon SCGCAAA259E19]	KXA92314.1	KXA92314.1	KXA94486.1	KXA94486.1	10.3756
heterotetramer	[candidate divison MSBL1 archaeon SCGCAAA259E19]	KXA92314.1	KXA94486.1	KXA94486.1	KXA94486.1	8.6726
heterotetramer	[candidate divison MSBL1 archaeon SCGCAAA259E19]	KXA94486.1	KXA95773.1	KXA94486.1	KXA94486.1	17.3223
heterotetramer	[candidate divison MSBL1 archaeon SCGCAAA259E19]	KXA92314.1	KXA95773.1	KXA94486.1	KXA94486.1	-3.0516
heterotetramer	[candidate divison MSBL1 archaeon SCGCAAA259E19]	KXA95773.1	KXA95773.1	KXA94486.1	KXA92314.1	8.1026
heterotetramer	[candidate divison MSBL1 archaeon SCGCAAA259E19]	KXA94486.1	KXA92314.1	KXA94486.1	KXA92314.1	9.0625
heterotetramer	[candidate divison MSBL1 archaeon SCGCAAA259E19]	KXA94486.1	KXA94486.1	KXA94486.1	KXA92314.1	7.6308
heterotetramer	[candidate divison MSBL1 archaeon SCGCAAA259E19]	KXA95773.1	KXA94486.1	KXA94486.1	KXA92314.1	3.9943
heterotetramer	[candidate divison MSBL1 archaeon SCGCAAA259E19]	KXA95773.1	KXA94486.1	KXA95773.1	KXA95773.1	13.1533
heterotetramer	[candidate divison MSBL1 archaeon SCGCAAA259E19]	KXA95773.1	KXA92314.1	KXA94486.1	KXA92314.1	2.6921
heterotetramer	[candidate divison MSBL1 archaeon SCGCAAA259E19]	KXA92314.1	KXA92314.1	KXA94486.1	KXA92314.1	4.1751
heterotetramer	[candidate divison MSBL1 archaeon SCGCAAA259E19]	KXA92314.1	KXA94486.1	KXA94486.1	KXA92314.1	17.4496
heterotetramer	[candidate divison MSBL1 archaeon SCGCAAA259E19]	KXA94486.1	KXA95773.1	KXA94486.1	KXA92314.1	5.288
heterotetramer	[candidate divison MSBL1 archaeon SCGCAAA259E19]	KXA92314.1	KXA95773.1	KXA94486.1	KXA92314.1	4.6794
heterotetramer	[candidate divison MSBL1 archaeon SCGCAAA259E19]	KXA95773.1	KXA95773.1	KXA92314.1	KXA95773.1	6.2824
heterotetramer	[candidate divison MSBL1 archaeon SCGCAAA259E19]	KXA94486.1	KXA92314.1	KXA92314.1	KXA95773.1	1.0503
heterotetramer	[candidate divison MSBL1 archaeon SCGCAAA259E19]	KXA94486.1	KXA94486.1	KXA92314.1	KXA95773.1	10.6767
heterotetramer	[candidate divison MSBL1 archaeon SCGCAAA259E19]	KXA95773.1	KXA94486.1	KXA92314.1	KXA95773.1	10.8228
heterotetramer	[candidate divison MSBL1 archaeon SCGCAAA259E19]	KXA95773.1	KXA92314.1	KXA92314.1	KXA95773.1	0.3015
heterotetramer	[candidate divison MSBL1 archaeon SCGCAAA259E19]	KXA95773.1	KXA92314.1	KXA95773.1	KXA95773.1	-1.1442
heterotetramer	[candidate divison MSBL1 archaeon SCGCAAA259E19]	KXA92314.1	KXA92314.1	KXA92314.1	KXA95773.1	8.0325
heterotetramer	[candidate divison MSBL1 archaeon SCGCAAA259E19]	KXA92314.1	KXA94486.1	KXA92314.1	KXA95773.1	3.2629
heterotetramer	[candidate divison MSBL1 archaeon SCGCAAA259E19]	KXA94486.1	KXA95773.1	KXA92314.1	KXA95773.1	4.3891
heterotetramer	[candidate divison MSBL1 archaeon SCGCAAA259E19]	KXA92314.1	KXA95773.1	KXA92314.1	KXA95773.1	5.071
heterotetramer	[candidate divison MSBL1 archaeon SCGCAAA259E19]	KXA95773.1	KXA95773.1	KXA92314.1	KXA94486.1	-1.0275
heterotetramer	[candidate divison MSBL1 archaeon SCGCAAA259E19]	KXA94486.1	KXA92314.1	KXA92314.1	KXA94486.1	-5.3319
heterotetramer	[candidate divison MSBL1 archaeon SCGCAAA259E19]	KXA94486.1	KXA94486.1	KXA92314.1	KXA94486.1	11.8742
heterotetramer	[candidate divison MSBL1 archaeon SCGCAAA259E19]	KXA95773.1	KXA94486.1	KXA92314.1	KXA94486.1	18.4229
heterotetramer	[candidate divison MSBL1 archaeon SCGCAAA259E19]	KXA95773.1	KXA92314.1	KXA92314.1	KXA94486.1	3.472
heterotetramer	[candidate divison MSBL1 archaeon SCGCAAA259E19]	KXA92314.1	KXA92314.1	KXA92314.1	KXA94486.1	-4.1571
heterotetramer	[candidate divison MSBL1 archaeon SCGCAAA259E19]	KXA92314.1	KXA92314.1	KXA95773.1	KXA95773.1	2.5967
heterotetramer	[candidate divison MSBL1 archaeon SCGCAAA259E19]	KXA92314.1	KXA94486.1	KXA92314.1	KXA94486.1	15.2024
heterotetramer	[candidate divison MSBL1 archaeon SCGCAAA259E19]	KXA94486.1	KXA95773.1	KXA92314.1	KXA94486.1	-1.088
heterotetramer	[candidate divison MSBL1 archaeon SCGCAAA259E19]	KXA92314.1	KXA95773.1	KXA92314.1	KXA94486.1	2.3479
heterotetramer	[candidate divison MSBL1 archaeon SCGCAAA259E19]	KXA95773.1	KXA95773.1	KXA92314.1	KXA92314.1	10.2118
heterotetramer	[candidate divison MSBL1 archaeon SCGCAAA259E19]	KXA94486.1	KXA92314.1	KXA92314.1	KXA92314.1	-2.045
heterotetramer	[candidate divison MSBL1 archaeon SCGCAAA259E19]	KXA94486.1	KXA94486.1	KXA92314.1	KXA92314.1	1.1224
heterotetramer	[candidate divison MSBL1 archaeon SCGCAAA259E19]	KXA95773.1	KXA94486.1	KXA92314.1	KXA92314.1	15.4519
heterotetramer	[candidate divison MSBL1 archaeon SCGCAAA259E19]	KXA95773.1	KXA92314.1	KXA92314.1	KXA92314.1	-0.8392
homotetramer	[candidate divison MSBL1 archaeon SCGCAAA259E19]	KXA92314.1	KXA92314.1	KXA92314.1	KXA92314.1	3.9376
heterotetramer	[candidate divison MSBL1 archaeon SCGCAAA259E19]	KXA92314.1	KXA94486.1	KXA92314.1	KXA92314.1	5.5588
heterotetramer	[candidate divison MSBL1 archaeon SCGCAAA259E19]	KXA92314.1	KXA94486.1	KXA95773.1	KXA95773.1	13.7826
heterotetramer	[candidate divison MSBL1 archaeon SCGCAAA259E19]	KXA94486.1	KXA95773.1	KXA92314.1	KXA92314.1	-2.8585
heterotetramer	[candidate divison MSBL1 archaeon SCGCAAA259E19]	KXA92314.1	KXA95773.1	KXA92314.1	KXA92314.1	3.4142
heterotetramer	[candidate divison MSBL1 archaeon SCGCAAA259E19]	KXA94486.1	KXA95773.1	KXA95773.1	KXA95773.1	-0.4682
heterotetramer	[candidate divison MSBL1 archaeon SCGCAAA259E19]	KXA92314.1	KXA95773.1	KXA95773.1	KXA95773.1	3.1898
heterotetramer	[uncultured marine crenarchaeote 'Gulf of Maine']	U68348345052	U68348345052	U6832439524616	U68348345052	0.4039
heterotetramer	[uncultured marine crenarchaeote 'Gulf of Maine']	U68348345052	U6832439524616	U6832439524616	U68348345052	-1.178
heterotetramer	[uncultured marine crenarchaeote 'Gulf of Maine']	U6832439524616	U68348345052	U6832439524616	U68348345052	-6.8772
homotetramer	[uncultured marine crenarchaeote 'Gulf of Maine']	U6832439524616	U6832439524616	U6832439524616	U6832439524616	0.5845
heterotetramer	[uncultured marine crenarchaeote 'Gulf of Maine']	U68348345052	U68348345052	U6832439524616	U6832439524616	-4.919
heterotetramer	[uncultured marine crenarchaeote 'Gulf of Maine']	U68348345052	U6832439524616	U6832439524616	U6832439524616	1.422
heterotetramer	[uncultured marine crenarchaeote 'Gulf of Maine']	U6832439524616	U68348345052	U6832439524616	U6832439524616	-6.7257
heterotetramer	[uncultured marine crenarchaeote 'Gulf of Maine']	U6832439524616	U6832439524616	U68348345052	U68348345052	1.3741
homotetramer	[uncultured marine crenarchaeote 'Gulf of Maine']	U68348345052	U68348345052	U68348345052	U68348345052	-10.3585
heterotetramer	[uncultured marine crenarchaeote 'Gulf of Maine']	U68348345052	U6832439524616	U68348345052	U68348345052	0.2505
heterotetramer	[uncultured marine crenarchaeote 'Gulf of Maine']	U6832439524616	U68348345052	U68348345052	U68348345052	-3.4044
heterotetramer	[uncultured marine crenarchaeote 'Gulf of Maine']	U6832439524616	U6832439524616	U68348345052	U6832439524616	-0.1384
heterotetramer	[uncultured marine crenarchaeote 'Gulf of Maine']	U68348345052	U68348345052	U68348345052	U6832439524616	1.1302
heterotetramer	[uncultured marine crenarchaeote 'Gulf of Maine']	U68348345052	U6832439524616	U68348345052	U6832439524616	1.8725
heterotetramer	[uncultured marine crenarchaeote 'Gulf of Maine']	U6832439524616	U68348345052	U68348345052	U6832439524616	-4.6246
heterotetramer	[uncultured marine crenarchaeote 'Gulf of Maine']	U6832439524616	U6832439524616	U6832439524616	U68348345052	2.0784
heterotetramer	[candidate divison MSBL1 archaeon SCGCAAA259E22]	KXA93486.1	KXA93486.1	KXA93486.1	KXA93191.1	1.0124
heterotetramer	[candidate divison MSBL1 archaeon SCGCAAA259E22]	KXA93191.1	KXA93191.1	KXA93486.1	KXA93191.1	2.5115
heterotetramer	[candidate divison MSBL1 archaeon SCGCAAA259E22]	KXA93486.1	KXA93191.1	KXA93486.1	KXA93191.1	1.9383
heterotetramer	[candidate divison MSBL1 archaeon SCGCAAA259E22]	KXA93191.1	KXA93486.1	KXA93486.1	KXA93191.1	3.6636
homotetramer	[candidate divison MSBL1 archaeon SCGCAAA259E22]	KXA93486.1	KXA93486.1	KXA93486.1	KXA93486.1	3.1733
heterotetramer	[candidate divison MSBL1 archaeon SCGCAAA259E22]	KXA93486.1	KXA93486.1	KXA93191.1	KXA93486.1	0.2148
heterotetramer	[candidate divison MSBL1 archaeon SCGCAAA259E22]	KXA93191.1	KXA93191.1	KXA93191.1	KXA93486.1	4.7928
heterotetramer	[candidate divison MSBL1 archaeon SCGCAAA259E22]	KXA93486.1	KXA93191.1	KXA93191.1	KXA93486.1	0.552
heterotetramer	[candidate divison MSBL1 archaeon SCGCAAA259E22]	KXA93191.1	KXA93486.1	KXA93191.1	KXA93486.1	6.5015
heterotetramer	[candidate divison MSBL1 archaeon SCGCAAA259E22]	KXA93486.1	KXA93486.1	KXA93191.1	KXA93191.1	2.9389
homotetramer	[candidate divison MSBL1 archaeon SCGCAAA259E22]	KXA93191.1	KXA93191.1	KXA93191.1	KXA93191.1	2.4588
heterotetramer	[candidate divison MSBL1 archaeon SCGCAAA259E22]	KXA93191.1	KXA93191.1	KXA93486.1	KXA93486.1	2.9794
heterotetramer	[candidate divison MSBL1 archaeon SCGCAAA259E22]	KXA93486.1	KXA93191.1	KXA93191.1	KXA93191.1	0.0327
heterotetramer	[candidate divison MSBL1 archaeon SCGCAAA259E22]	KXA93191.1	KXA93486.1	KXA93191.1	KXA93191.1	1.6404
heterotetramer	[candidate divison MSBL1 archaeon SCGCAAA259E22]	KXA93486.1	KXA93191.1	KXA93486.1	KXA93486.1	0.4346
heterotetramer	[candidate divison MSBL1 archaeon SCGCAAA259E22]	KXA93191.1	KXA93486.1	KXA93486.1	KXA93486.1	1.2153
heterotetramer	[candidate divison MSBL1 archaeon SCGCAAA259I09]	KXA95610.1	KXA97352.1	KXA95610.1	KXA98274.1	2.8999
heterotetramer	[candidate divison MSBL1 archaeon SCGCAAA259I09]	KXA98274.1	KXA97352.1	KXA95610.1	KXA98274.1	2.8513
heterotetramer	[candidate divison MSBL1 archaeon SCGCAAA259I09]	KXA97352.1	KXA97352.1	KXA95610.1	KXA98274.1	1.8811
heterotetramer	[candidate divison MSBL1 archaeon SCGCAAA259I09]	KXA98274.1	KXA95610.1	KXA95610.1	KXA98274.1	2.4803
heterotetramer	[candidate divison MSBL1 archaeon SCGCAAA259I09]	KXA95610.1	KXA98274.1	KXA95610.1	KXA98274.1	-2.5936
heterotetramer	[candidate divison MSBL1 archaeon SCGCAAA259I09]	KXA97352.1	KXA98274.1	KXA95610.1	KXA98274.1	0.5634
heterotetramer	[candidate divison MSBL1 archaeon SCGCAAA259I09]	KXA98274.1	KXA98274.1	KXA95610.1	KXA98274.1	-0.4435
heterotetramer	[candidate divison MSBL1 archaeon SCGCAAA259I09]	KXA95610.1	KXA95610.1	KXA95610.1	KXA98274.1	-1.4849
heterotetramer	[candidate divison MSBL1 archaeon SCGCAAA259I09]	KXA97352.1	KXA95610.1	KXA95610.1	KXA98274.1	2.3937
heterotetramer	[candidate divison MSBL1 archaeon SCGCAAA259I09]	KXA95610.1	KXA97352.1	KXA95610.1	KXA97352.1	3.1389
heterotetramer	[candidate divison MSBL1 archaeon SCGCAAA259I09]	KXA95610.1	KXA97352.1	KXA95610.1	KXA95610.1	-0.2544
heterotetramer	[candidate divison MSBL1 archaeon SCGCAAA259I09]	KXA98274.1	KXA97352.1	KXA95610.1	KXA97352.1	2.8129
heterotetramer	[candidate divison MSBL1 archaeon SCGCAAA259I09]	KXA97352.1	KXA97352.1	KXA95610.1	KXA97352.1	3.203
heterotetramer	[candidate divison MSBL1 archaeon SCGCAAA259I09]	KXA98274.1	KXA95610.1	KXA95610.1	KXA97352.1	0.9148
heterotetramer	[candidate divison MSBL1 archaeon SCGCAAA259I09]	KXA95610.1	KXA98274.1	KXA95610.1	KXA97352.1	2.4775
heterotetramer	[candidate divison MSBL1 archaeon SCGCAAA259I09]	KXA97352.1	KXA98274.1	KXA95610.1	KXA97352.1	0.4819
heterotetramer	[candidate divison MSBL1 archaeon SCGCAAA259I09]	KXA98274.1	KXA98274.1	KXA95610.1	KXA97352.1	3.6974
heterotetramer	[candidate divison MSBL1 archaeon SCGCAAA259I09]	KXA95610.1	KXA95610.1	KXA95610.1	KXA97352.1	1.2932
heterotetramer	[candidate divison MSBL1 archaeon SCGCAAA259I09]	KXA97352.1	KXA95610.1	KXA95610.1	KXA97352.1	-0.0377
heterotetramer	[candidate divison MSBL1 archaeon SCGCAAA259I09]	KXA95610.1	KXA97352.1	KXA98274.1	KXA95610.1	5.1217
heterotetramer	[candidate divison MSBL1 archaeon SCGCAAA259I09]	KXA98274.1	KXA97352.1	KXA98274.1	KXA95610.1	2.8814
heterotetramer	[candidate divison MSBL1 archaeon SCGCAAA259I09]	KXA98274.1	KXA97352.1	KXA95610.1	KXA95610.1	4.3749
heterotetramer	[candidate divison MSBL1 archaeon SCGCAAA259I09]	KXA97352.1	KXA97352.1	KXA98274.1	KXA95610.1	1.2333
heterotetramer	[candidate divison MSBL1 archaeon SCGCAAA259I09]	KXA98274.1	KXA95610.1	KXA98274.1	KXA95610.1	4.6993
heterotetramer	[candidate divison MSBL1 archaeon SCGCAAA259I09]	KXA95610.1	KXA98274.1	KXA98274.1	KXA95610.1	5.4878
heterotetramer	[candidate divison MSBL1 archaeon SCGCAAA259I09]	KXA97352.1	KXA98274.1	KXA98274.1	KXA95610.1	-6.8208
heterotetramer	[candidate divison MSBL1 archaeon SCGCAAA259I09]	KXA98274.1	KXA98274.1	KXA98274.1	KXA95610.1	-1.8163
heterotetramer	[candidate divison MSBL1 archaeon SCGCAAA259I09]	KXA95610.1	KXA95610.1	KXA98274.1	KXA95610.1	4.8086
heterotetramer	[candidate divison MSBL1 archaeon SCGCAAA259I09]	KXA97352.1	KXA95610.1	KXA98274.1	KXA95610.1	1.04
heterotetramer	[candidate divison MSBL1 archaeon SCGCAAA259I09]	KXA95610.1	KXA97352.1	KXA98274.1	KXA98274.1	1.3988
heterotetramer	[candidate divison MSBL1 archaeon SCGCAAA259I09]	KXA98274.1	KXA97352.1	KXA98274.1	KXA98274.1	2.2539
heterotetramer	[candidate divison MSBL1 archaeon SCGCAAA259I09]	KXA97352.1	KXA97352.1	KXA98274.1	KXA98274.1	1.741
heterotetramer	[candidate divison MSBL1 archaeon SCGCAAA259I09]	KXA97352.1	KXA97352.1	KXA95610.1	KXA95610.1	2.6279
heterotetramer	[candidate divison MSBL1 archaeon SCGCAAA259I09]	KXA98274.1	KXA95610.1	KXA98274.1	KXA98274.1	4.9001
heterotetramer	[candidate divison MSBL1 archaeon SCGCAAA259I09]	KXA95610.1	KXA98274.1	KXA98274.1	KXA98274.1	5.3603
heterotetramer	[candidate divison MSBL1 archaeon SCGCAAA259I09]	KXA97352.1	KXA98274.1	KXA98274.1	KXA98274.1	2.4142
homotetramer	[candidate divison MSBL1 archaeon SCGCAAA259I09]	KXA98274.1	KXA98274.1	KXA98274.1	KXA98274.1	-1.0869
heterotetramer	[candidate divison MSBL1 archaeon SCGCAAA259I09]	KXA95610.1	KXA95610.1	KXA98274.1	KXA98274.1	2.1819
heterotetramer	[candidate divison MSBL1 archaeon SCGCAAA259I09]	KXA97352.1	KXA95610.1	KXA98274.1	KXA98274.1	2.1554
heterotetramer	[candidate divison MSBL1 archaeon SCGCAAA259I09]	KXA95610.1	KXA97352.1	KXA98274.1	KXA97352.1	2.6595
heterotetramer	[candidate divison MSBL1 archaeon SCGCAAA259I09]	KXA98274.1	KXA97352.1	KXA98274.1	KXA97352.1	3.3916
heterotetramer	[candidate divison MSBL1 archaeon SCGCAAA259I09]	KXA97352.1	KXA97352.1	KXA98274.1	KXA97352.1	1.1333
heterotetramer	[candidate divison MSBL1 archaeon SCGCAAA259I09]	KXA98274.1	KXA95610.1	KXA98274.1	KXA97352.1	-1.8812
heterotetramer	[candidate divison MSBL1 archaeon SCGCAAA259I09]	KXA98274.1	KXA95610.1	KXA95610.1	KXA95610.1	2.31
heterotetramer	[candidate divison MSBL1 archaeon SCGCAAA259I09]	KXA95610.1	KXA98274.1	KXA98274.1	KXA97352.1	-7.5743
heterotetramer	[candidate divison MSBL1 archaeon SCGCAAA259I09]	KXA97352.1	KXA98274.1	KXA98274.1	KXA97352.1	1.8697
heterotetramer	[candidate divison MSBL1 archaeon SCGCAAA259I09]	KXA98274.1	KXA98274.1	KXA98274.1	KXA97352.1	1.3955
heterotetramer	[candidate divison MSBL1 archaeon SCGCAAA259I09]	KXA95610.1	KXA95610.1	KXA98274.1	KXA97352.1	2.3207
heterotetramer	[candidate divison MSBL1 archaeon SCGCAAA259I09]	KXA97352.1	KXA95610.1	KXA98274.1	KXA97352.1	2.9442
heterotetramer	[candidate divison MSBL1 archaeon SCGCAAA259I09]	KXA95610.1	KXA97352.1	KXA97352.1	KXA95610.1	4.3245
heterotetramer	[candidate divison MSBL1 archaeon SCGCAAA259I09]	KXA98274.1	KXA97352.1	KXA97352.1	KXA95610.1	5.5417
heterotetramer	[candidate divison MSBL1 archaeon SCGCAAA259I09]	KXA97352.1	KXA97352.1	KXA97352.1	KXA95610.1	4.7978
heterotetramer	[candidate divison MSBL1 archaeon SCGCAAA259I09]	KXA98274.1	KXA95610.1	KXA97352.1	KXA95610.1	3.8662
heterotetramer	[candidate divison MSBL1 archaeon SCGCAAA259I09]	KXA95610.1	KXA98274.1	KXA97352.1	KXA95610.1	-2.6646
heterotetramer	[candidate divison MSBL1 archaeon SCGCAAA259I09]	KXA95610.1	KXA98274.1	KXA95610.1	KXA95610.1	5.5804
heterotetramer	[candidate divison MSBL1 archaeon SCGCAAA259I09]	KXA97352.1	KXA98274.1	KXA97352.1	KXA95610.1	2.3876
heterotetramer	[candidate divison MSBL1 archaeon SCGCAAA259I09]	KXA98274.1	KXA98274.1	KXA97352.1	KXA95610.1	1.4541
heterotetramer	[candidate divison MSBL1 archaeon SCGCAAA259I09]	KXA95610.1	KXA95610.1	KXA97352.1	KXA95610.1	2.7253
heterotetramer	[candidate divison MSBL1 archaeon SCGCAAA259I09]	KXA97352.1	KXA95610.1	KXA97352.1	KXA95610.1	2.6335
heterotetramer	[candidate divison MSBL1 archaeon SCGCAAA259I09]	KXA95610.1	KXA97352.1	KXA97352.1	KXA98274.1	3.9746
heterotetramer	[candidate divison MSBL1 archaeon SCGCAAA259I09]	KXA98274.1	KXA97352.1	KXA97352.1	KXA98274.1	3.5964
heterotetramer	[candidate divison MSBL1 archaeon SCGCAAA259I09]	KXA97352.1	KXA97352.1	KXA97352.1	KXA98274.1	7.2239
heterotetramer	[candidate divison MSBL1 archaeon SCGCAAA259I09]	KXA98274.1	KXA95610.1	KXA97352.1	KXA98274.1	4.5179
heterotetramer	[candidate divison MSBL1 archaeon SCGCAAA259I09]	KXA95610.1	KXA98274.1	KXA97352.1	KXA98274.1	7.7712
heterotetramer	[candidate divison MSBL1 archaeon SCGCAAA259I09]	KXA97352.1	KXA98274.1	KXA97352.1	KXA98274.1	0.1299
heterotetramer	[candidate divison MSBL1 archaeon SCGCAAA259I09]	KXA97352.1	KXA98274.1	KXA95610.1	KXA95610.1	-0.0628
heterotetramer	[candidate divison MSBL1 archaeon SCGCAAA259I09]	KXA98274.1	KXA98274.1	KXA97352.1	KXA98274.1	3.6443
heterotetramer	[candidate divison MSBL1 archaeon SCGCAAA259I09]	KXA95610.1	KXA95610.1	KXA97352.1	KXA98274.1	2.6482
heterotetramer	[candidate divison MSBL1 archaeon SCGCAAA259I09]	KXA97352.1	KXA95610.1	KXA97352.1	KXA98274.1	6.0089
heterotetramer	[candidate divison MSBL1 archaeon SCGCAAA259I09]	KXA95610.1	KXA97352.1	KXA97352.1	KXA97352.1	6.3059
heterotetramer	[candidate divison MSBL1 archaeon SCGCAAA259I09]	KXA98274.1	KXA97352.1	KXA97352.1	KXA97352.1	5.7955
homotetramer	[candidate divison MSBL1 archaeon SCGCAAA259I09]	KXA97352.1	KXA97352.1	KXA97352.1	KXA97352.1	1.5041
heterotetramer	[candidate divison MSBL1 archaeon SCGCAAA259I09]	KXA98274.1	KXA95610.1	KXA97352.1	KXA97352.1	1.3323
heterotetramer	[candidate divison MSBL1 archaeon SCGCAAA259I09]	KXA95610.1	KXA98274.1	KXA97352.1	KXA97352.1	-4.5693
heterotetramer	[candidate divison MSBL1 archaeon SCGCAAA259I09]	KXA97352.1	KXA98274.1	KXA97352.1	KXA97352.1	1.0498
heterotetramer	[candidate divison MSBL1 archaeon SCGCAAA259I09]	KXA98274.1	KXA98274.1	KXA97352.1	KXA97352.1	6.5137
heterotetramer	[candidate divison MSBL1 archaeon SCGCAAA259I09]	KXA98274.1	KXA98274.1	KXA95610.1	KXA95610.1	-1.1956
heterotetramer	[candidate divison MSBL1 archaeon SCGCAAA259I09]	KXA95610.1	KXA95610.1	KXA97352.1	KXA97352.1	2.6968
heterotetramer	[candidate divison MSBL1 archaeon SCGCAAA259I09]	KXA97352.1	KXA95610.1	KXA97352.1	KXA97352.1	2.6952
homotetramer	[candidate divison MSBL1 archaeon SCGCAAA259I09]	KXA95610.1	KXA95610.1	KXA95610.1	KXA95610.1	3.12
heterotetramer	[candidate divison MSBL1 archaeon SCGCAAA259I09]	KXA97352.1	KXA95610.1	KXA95610.1	KXA95610.1	3.4973
heterotetramer	[candidate divison MSBL1 archaeon SCGCAAA259I14]	KXA97300.1	KXA97300.1	KXA97300.1	KXA97095.1	1.2844
heterotetramer	[candidate divison MSBL1 archaeon SCGCAAA259I14]	KXA97300.1	KXA97095.1	KXA97300.1	KXA97095.1	0.4732
heterotetramer	[candidate divison MSBL1 archaeon SCGCAAA259I14]	KXA97095.1	KXA97095.1	KXA97300.1	KXA97095.1	1.0255
heterotetramer	[candidate divison MSBL1 archaeon SCGCAAA259I14]	KXA97095.1	KXA97300.1	KXA97300.1	KXA97300.1	0.3193
homotetramer	[candidate divison MSBL1 archaeon SCGCAAA259I14]	KXA97300.1	KXA97300.1	KXA97300.1	KXA97300.1	-1.9683
heterotetramer	[candidate divison MSBL1 archaeon SCGCAAA259I14]	KXA97300.1	KXA97095.1	KXA97300.1	KXA97300.1	3.3044
heterotetramer	[candidate divison MSBL1 archaeon SCGCAAA259I14]	KXA97095.1	KXA97095.1	KXA97300.1	KXA97300.1	5.0657
heterotetramer	[candidate divison MSBL1 archaeon SCGCAAA259I14]	KXA97095.1	KXA97300.1	KXA97095.1	KXA97095.1	0.1167
heterotetramer	[candidate divison MSBL1 archaeon SCGCAAA259I14]	KXA97300.1	KXA97300.1	KXA97095.1	KXA97095.1	0.6188
heterotetramer	[candidate divison MSBL1 archaeon SCGCAAA259I14]	KXA97300.1	KXA97095.1	KXA97095.1	KXA97095.1	0.95
homotetramer	[candidate divison MSBL1 archaeon SCGCAAA259I14]	KXA97095.1	KXA97095.1	KXA97095.1	KXA97095.1	4.9451
heterotetramer	[candidate divison MSBL1 archaeon SCGCAAA259I14]	KXA97095.1	KXA97300.1	KXA97095.1	KXA97300.1	2.1051
heterotetramer	[candidate divison MSBL1 archaeon SCGCAAA259I14]	KXA97300.1	KXA97300.1	KXA97095.1	KXA97300.1	-0.0822
heterotetramer	[candidate divison MSBL1 archaeon SCGCAAA259I14]	KXA97300.1	KXA97095.1	KXA97095.1	KXA97300.1	1.5782
heterotetramer	[candidate divison MSBL1 archaeon SCGCAAA259I14]	KXA97095.1	KXA97095.1	KXA97095.1	KXA97300.1	1.9022
heterotetramer	[candidate divison MSBL1 archaeon SCGCAAA259I14]	KXA97095.1	KXA97300.1	KXA97300.1	KXA97095.1	-1.2402
heterotetramer	[candidate divison MSBL1 archaeon SCGCAAA259J03]	KXA97366.1	KXA98951.1	KXA98951.1	KXA98951.1	9.7309
heterotetramer	[candidate divison MSBL1 archaeon SCGCAAA259J03]	KXA97366.1	KXA97366.1	KXA96099.1	KXA97366.1	0.7731
heterotetramer	[candidate divison MSBL1 archaeon SCGCAAA259J03]	KXA96099.1	KXA97366.1	KXA96099.1	KXA97366.1	0.2692
heterotetramer	[candidate divison MSBL1 archaeon SCGCAAA259J03]	KXA98951.1	KXA97366.1	KXA96099.1	KXA97366.1	6.79
heterotetramer	[candidate divison MSBL1 archaeon SCGCAAA259J03]	KXA98951.1	KXA96099.1	KXA96099.1	KXA97366.1	-2.8597
heterotetramer	[candidate divison MSBL1 archaeon SCGCAAA259J03]	KXA97366.1	KXA96099.1	KXA98951.1	KXA98951.1	9.8208
heterotetramer	[candidate divison MSBL1 archaeon SCGCAAA259J03]	KXA98951.1	KXA98951.1	KXA96099.1	KXA97366.1	3.7174
heterotetramer	[candidate divison MSBL1 archaeon SCGCAAA259J03]	KXA97366.1	KXA98951.1	KXA96099.1	KXA97366.1	17.0125
heterotetramer	[candidate divison MSBL1 archaeon SCGCAAA259J03]	KXA97366.1	KXA96099.1	KXA96099.1	KXA97366.1	1.1529
heterotetramer	[candidate divison MSBL1 archaeon SCGCAAA259J03]	KXA96099.1	KXA98951.1	KXA96099.1	KXA97366.1	12.639
heterotetramer	[candidate divison MSBL1 archaeon SCGCAAA259J03]	KXA96099.1	KXA96099.1	KXA96099.1	KXA97366.1	3.9721
heterotetramer	[candidate divison MSBL1 archaeon SCGCAAA259J03]	KXA96099.1	KXA98951.1	KXA98951.1	KXA98951.1	12.0968
heterotetramer	[candidate divison MSBL1 archaeon SCGCAAA259J03]	KXA96099.1	KXA96099.1	KXA98951.1	KXA98951.1	11.0982
heterotetramer	[candidate divison MSBL1 archaeon SCGCAAA259J03]	KXA97366.1	KXA97366.1	KXA98951.1	KXA96099.1	3.2129
heterotetramer	[candidate divison MSBL1 archaeon SCGCAAA259J03]	KXA97366.1	KXA97366.1	KXA97366.1	KXA98951.1	5.9494
heterotetramer	[candidate divison MSBL1 archaeon SCGCAAA259J03]	KXA96099.1	KXA97366.1	KXA97366.1	KXA98951.1	4.7461
heterotetramer	[candidate divison MSBL1 archaeon SCGCAAA259J03]	KXA98951.1	KXA97366.1	KXA97366.1	KXA98951.1	0.4882
heterotetramer	[candidate divison MSBL1 archaeon SCGCAAA259J03]	KXA98951.1	KXA96099.1	KXA97366.1	KXA98951.1	3.5174
heterotetramer	[candidate divison MSBL1 archaeon SCGCAAA259J03]	KXA98951.1	KXA98951.1	KXA97366.1	KXA98951.1	13.2618
heterotetramer	[candidate divison MSBL1 archaeon SCGCAAA259J03]	KXA97366.1	KXA98951.1	KXA97366.1	KXA98951.1	8.0252
heterotetramer	[candidate divison MSBL1 archaeon SCGCAAA259J03]	KXA97366.1	KXA96099.1	KXA97366.1	KXA98951.1	-1.0382
heterotetramer	[candidate divison MSBL1 archaeon SCGCAAA259J03]	KXA96099.1	KXA98951.1	KXA97366.1	KXA98951.1	19.3697
heterotetramer	[candidate divison MSBL1 archaeon SCGCAAA259J03]	KXA96099.1	KXA96099.1	KXA97366.1	KXA98951.1	-2.9652
heterotetramer	[candidate divison MSBL1 archaeon SCGCAAA259J03]	KXA96099.1	KXA97366.1	KXA98951.1	KXA96099.1	7.3316
heterotetramer	[candidate divison MSBL1 archaeon SCGCAAA259J03]	KXA97366.1	KXA97366.1	KXA97366.1	KXA96099.1	2.9604
heterotetramer	[candidate divison MSBL1 archaeon SCGCAAA259J03]	KXA96099.1	KXA97366.1	KXA97366.1	KXA96099.1	6.6228
heterotetramer	[candidate divison MSBL1 archaeon SCGCAAA259J03]	KXA98951.1	KXA97366.1	KXA97366.1	KXA96099.1	-1.4897
heterotetramer	[candidate divison MSBL1 archaeon SCGCAAA259J03]	KXA98951.1	KXA96099.1	KXA97366.1	KXA96099.1	1.2918
heterotetramer	[candidate divison MSBL1 archaeon SCGCAAA259J03]	KXA98951.1	KXA98951.1	KXA97366.1	KXA96099.1	14.0222
heterotetramer	[candidate divison MSBL1 archaeon SCGCAAA259J03]	KXA97366.1	KXA98951.1	KXA97366.1	KXA96099.1	13.2479
heterotetramer	[candidate divison MSBL1 archaeon SCGCAAA259J03]	KXA97366.1	KXA96099.1	KXA97366.1	KXA96099.1	-4.4583
heterotetramer	[candidate divison MSBL1 archaeon SCGCAAA259J03]	KXA98951.1	KXA97366.1	KXA98951.1	KXA96099.1	7.9372
heterotetramer	[candidate divison MSBL1 archaeon SCGCAAA259J03]	KXA96099.1	KXA98951.1	KXA97366.1	KXA96099.1	10.781
heterotetramer	[candidate divison MSBL1 archaeon SCGCAAA259J03]	KXA96099.1	KXA96099.1	KXA97366.1	KXA96099.1	0.668
heterotetramer	[candidate divison MSBL1 archaeon SCGCAAA259J03]	KXA98951.1	KXA96099.1	KXA98951.1	KXA96099.1	8.425
homotetramer	[candidate divison MSBL1 archaeon SCGCAAA259J03]	KXA97366.1	KXA97366.1	KXA97366.1	KXA97366.1	3.1733
heterotetramer	[candidate divison MSBL1 archaeon SCGCAAA259J03]	KXA96099.1	KXA97366.1	KXA97366.1	KXA97366.1	5.3743
heterotetramer	[candidate divison MSBL1 archaeon SCGCAAA259J03]	KXA98951.1	KXA97366.1	KXA97366.1	KXA97366.1	0.2368
heterotetramer	[candidate divison MSBL1 archaeon SCGCAAA259J03]	KXA98951.1	KXA96099.1	KXA97366.1	KXA97366.1	4.4794
heterotetramer	[candidate divison MSBL1 archaeon SCGCAAA259J03]	KXA98951.1	KXA98951.1	KXA97366.1	KXA97366.1	5.3835
heterotetramer	[candidate divison MSBL1 archaeon SCGCAAA259J03]	KXA97366.1	KXA98951.1	KXA97366.1	KXA97366.1	9.1518
heterotetramer	[candidate divison MSBL1 archaeon SCGCAAA259J03]	KXA97366.1	KXA96099.1	KXA97366.1	KXA97366.1	6.5368
heterotetramer	[candidate divison MSBL1 archaeon SCGCAAA259J03]	KXA96099.1	KXA98951.1	KXA97366.1	KXA97366.1	15.724
heterotetramer	[candidate divison MSBL1 archaeon SCGCAAA259J03]	KXA96099.1	KXA96099.1	KXA97366.1	KXA97366.1	-1.5059
heterotetramer	[candidate divison MSBL1 archaeon SCGCAAA259J03]	KXA98951.1	KXA98951.1	KXA98951.1	KXA96099.1	6.5094
heterotetramer	[candidate divison MSBL1 archaeon SCGCAAA259J03]	KXA97366.1	KXA98951.1	KXA98951.1	KXA96099.1	5.2146
heterotetramer	[candidate divison MSBL1 archaeon SCGCAAA259J03]	KXA97366.1	KXA96099.1	KXA98951.1	KXA96099.1	16.9719
heterotetramer	[candidate divison MSBL1 archaeon SCGCAAA259J03]	KXA97366.1	KXA97366.1	KXA98951.1	KXA98951.1	8.157
heterotetramer	[candidate divison MSBL1 archaeon SCGCAAA259J03]	KXA96099.1	KXA98951.1	KXA98951.1	KXA96099.1	9.858
heterotetramer	[candidate divison MSBL1 archaeon SCGCAAA259J03]	KXA96099.1	KXA96099.1	KXA98951.1	KXA96099.1	8.2342
heterotetramer	[candidate divison MSBL1 archaeon SCGCAAA259J03]	KXA96099.1	KXA97366.1	KXA98951.1	KXA98951.1	6.2683
heterotetramer	[candidate divison MSBL1 archaeon SCGCAAA259J03]	KXA97366.1	KXA97366.1	KXA98951.1	KXA97366.1	12.1703
heterotetramer	[candidate divison MSBL1 archaeon SCGCAAA259J03]	KXA96099.1	KXA97366.1	KXA98951.1	KXA97366.1	7.0537
heterotetramer	[candidate divison MSBL1 archaeon SCGCAAA259J03]	KXA98951.1	KXA97366.1	KXA98951.1	KXA97366.1	6.2918
heterotetramer	[candidate divison MSBL1 archaeon SCGCAAA259J03]	KXA98951.1	KXA96099.1	KXA98951.1	KXA97366.1	6.5307
heterotetramer	[candidate divison MSBL1 archaeon SCGCAAA259J03]	KXA98951.1	KXA98951.1	KXA98951.1	KXA97366.1	11.094
heterotetramer	[candidate divison MSBL1 archaeon SCGCAAA259J03]	KXA97366.1	KXA98951.1	KXA98951.1	KXA97366.1	9.3814
heterotetramer	[candidate divison MSBL1 archaeon SCGCAAA259J03]	KXA97366.1	KXA96099.1	KXA98951.1	KXA97366.1	5.5281
heterotetramer	[candidate divison MSBL1 archaeon SCGCAAA259J03]	KXA98951.1	KXA97366.1	KXA98951.1	KXA98951.1	7.7575
heterotetramer	[candidate divison MSBL1 archaeon SCGCAAA259J03]	KXA96099.1	KXA98951.1	KXA98951.1	KXA97366.1	18.9335
heterotetramer	[candidate divison MSBL1 archaeon SCGCAAA259J03]	KXA96099.1	KXA96099.1	KXA98951.1	KXA97366.1	9.0476
heterotetramer	[candidate divison MSBL1 archaeon SCGCAAA259J03]	KXA97366.1	KXA97366.1	KXA96099.1	KXA98951.1	2.1701
heterotetramer	[candidate divison MSBL1 archaeon SCGCAAA259J03]	KXA96099.1	KXA97366.1	KXA96099.1	KXA98951.1	5.3468
heterotetramer	[candidate divison MSBL1 archaeon SCGCAAA259J03]	KXA98951.1	KXA97366.1	KXA96099.1	KXA98951.1	4.5856
heterotetramer	[candidate divison MSBL1 archaeon SCGCAAA259J03]	KXA98951.1	KXA96099.1	KXA96099.1	KXA98951.1	-5.236
heterotetramer	[candidate divison MSBL1 archaeon SCGCAAA259J03]	KXA98951.1	KXA98951.1	KXA96099.1	KXA98951.1	13.2709
heterotetramer	[candidate divison MSBL1 archaeon SCGCAAA259J03]	KXA97366.1	KXA98951.1	KXA96099.1	KXA98951.1	13.7316
heterotetramer	[candidate divison MSBL1 archaeon SCGCAAA259J03]	KXA97366.1	KXA96099.1	KXA96099.1	KXA98951.1	3.4692
heterotetramer	[candidate divison MSBL1 archaeon SCGCAAA259J03]	KXA96099.1	KXA98951.1	KXA96099.1	KXA98951.1	14.4008
heterotetramer	[candidate divison MSBL1 archaeon SCGCAAA259J03]	KXA98951.1	KXA96099.1	KXA98951.1	KXA98951.1	2.2824
heterotetramer	[candidate divison MSBL1 archaeon SCGCAAA259J03]	KXA96099.1	KXA96099.1	KXA96099.1	KXA98951.1	-2.525
heterotetramer	[candidate divison MSBL1 archaeon SCGCAAA259J03]	KXA97366.1	KXA97366.1	KXA96099.1	KXA96099.1	1.9192
heterotetramer	[candidate divison MSBL1 archaeon SCGCAAA259J03]	KXA96099.1	KXA97366.1	KXA96099.1	KXA96099.1	1.7106
heterotetramer	[candidate divison MSBL1 archaeon SCGCAAA259J03]	KXA98951.1	KXA97366.1	KXA96099.1	KXA96099.1	3.8024
heterotetramer	[candidate divison MSBL1 archaeon SCGCAAA259J03]	KXA98951.1	KXA96099.1	KXA96099.1	KXA96099.1	-4.4546
heterotetramer	[candidate divison MSBL1 archaeon SCGCAAA259J03]	KXA98951.1	KXA98951.1	KXA96099.1	KXA96099.1	15.7621
heterotetramer	[candidate divison MSBL1 archaeon SCGCAAA259J03]	KXA97366.1	KXA98951.1	KXA96099.1	KXA96099.1	19.898
heterotetramer	[candidate divison MSBL1 archaeon SCGCAAA259J03]	KXA97366.1	KXA96099.1	KXA96099.1	KXA96099.1	-2.9337
heterotetramer	[candidate divison MSBL1 archaeon SCGCAAA259J03]	KXA96099.1	KXA98951.1	KXA96099.1	KXA96099.1	12.1023
homotetramer	[candidate divison MSBL1 archaeon SCGCAAA259J03]	KXA96099.1	KXA96099.1	KXA96099.1	KXA96099.1	-1.0869
homotetramer	[candidate divison MSBL1 archaeon SCGCAAA259J03]	KXA98951.1	KXA98951.1	KXA98951.1	KXA98951.1	7.0573
heterotetramer	[candidate divison MSBL1 archaeon SCGCAAA259M10]	KXA99299.1	KXA99299.1	KXA99969.1	KXA98816.1	-0.3723
heterotetramer	[candidate divison MSBL1 archaeon SCGCAAA259M10]	KXA99299.1	KXB00835.1	KXA99969.1	KXB00835.1	2.2806
heterotetramer	[candidate divison MSBL1 archaeon SCGCAAA259M10]	KXA99299.1	KXA98255.1	KXA99969.1	KXB00835.1	2.6937
heterotetramer	[candidate divison MSBL1 archaeon SCGCAAA259M10]	KXA99299.1	KXA99969.1	KXA99969.1	KXB00835.1	6.0585
heterotetramer	[candidate divison MSBL1 archaeon SCGCAAA259M10]	KXA98255.1	KXA99969.1	KXA99969.1	KXB00835.1	2.2544
heterotetramer	[candidate divison MSBL1 archaeon SCGCAAA259M10]	KXB00835.1	KXA99969.1	KXA99969.1	KXB00835.1	3.9588
heterotetramer	[candidate divison MSBL1 archaeon SCGCAAA259M10]	KXB00835.1	KXA98816.1	KXA99969.1	KXB00835.1	3.8904
heterotetramer	[candidate divison MSBL1 archaeon SCGCAAA259M10]	KXA99969.1	KXA98816.1	KXA99969.1	KXB00835.1	2.5773
heterotetramer	[candidate divison MSBL1 archaeon SCGCAAA259M10]	KXA98255.1	KXB00835.1	KXA99969.1	KXB00835.1	0.2712
heterotetramer	[candidate divison MSBL1 archaeon SCGCAAA259M10]	KXA98255.1	KXA98816.1	KXA99969.1	KXB00835.1	1.8352
homotetramer	[candidate divison MSBL1 archaeon SCGCAAA259M10]	KXA99969.1	KXA99969.1	KXA99969.1	KXA99969.1	1.721
heterotetramer	[candidate divison MSBL1 archaeon SCGCAAA259M10]	KXA99969.1	KXA99969.1	KXA99969.1	KXB00835.1	3.284
heterotetramer	[candidate divison MSBL1 archaeon SCGCAAA259M10]	KXA98816.1	KXA98816.1	KXA99969.1	KXB00835.1	7.2499
heterotetramer	[candidate divison MSBL1 archaeon SCGCAAA259M10]	KXA98255.1	KXA98255.1	KXA99969.1	KXB00835.1	4.8686
heterotetramer	[candidate divison MSBL1 archaeon SCGCAAA259M10]	KXA99969.1	KXA98255.1	KXA99969.1	KXB00835.1	3.6135
heterotetramer	[candidate divison MSBL1 archaeon SCGCAAA259M10]	KXA99969.1	KXB00835.1	KXA99969.1	KXB00835.1	2.6461
heterotetramer	[candidate divison MSBL1 archaeon SCGCAAA259M10]	KXA98816.1	KXA99969.1	KXA99969.1	KXB00835.1	5.2186
heterotetramer	[candidate divison MSBL1 archaeon SCGCAAA259M10]	KXA98255.1	KXA99299.1	KXA99969.1	KXB00835.1	3.583
heterotetramer	[candidate divison MSBL1 archaeon SCGCAAA259M10]	KXA98816.1	KXA98255.1	KXA99969.1	KXB00835.1	6.489
heterotetramer	[candidate divison MSBL1 archaeon SCGCAAA259M10]	KXA98816.1	KXA99299.1	KXA99969.1	KXB00835.1	2.8618
heterotetramer	[candidate divison MSBL1 archaeon SCGCAAA259M10]	KXB00835.1	KXA98255.1	KXA99969.1	KXB00835.1	3.692
heterotetramer	[candidate divison MSBL1 archaeon SCGCAAA259M10]	KXA98816.1	KXA98816.1	KXA99969.1	KXA99969.1	1.9048
heterotetramer	[candidate divison MSBL1 archaeon SCGCAAA259M10]	KXA99299.1	KXA98816.1	KXA99969.1	KXB00835.1	2.2979
heterotetramer	[candidate divison MSBL1 archaeon SCGCAAA259M10]	KXA99969.1	KXA99299.1	KXA99969.1	KXB00835.1	0.9446
heterotetramer	[candidate divison MSBL1 archaeon SCGCAAA259M10]	KXB00835.1	KXB00835.1	KXA99969.1	KXB00835.1	-3.4654
heterotetramer	[candidate divison MSBL1 archaeon SCGCAAA259M10]	KXB00835.1	KXA99299.1	KXA99969.1	KXB00835.1	3.4116
heterotetramer	[candidate divison MSBL1 archaeon SCGCAAA259M10]	KXA98816.1	KXB00835.1	KXA99969.1	KXB00835.1	1.8273
heterotetramer	[candidate divison MSBL1 archaeon SCGCAAA259M10]	KXA99299.1	KXA99299.1	KXA99969.1	KXB00835.1	2.8097
heterotetramer	[candidate divison MSBL1 archaeon SCGCAAA259M10]	KXA99299.1	KXB00835.1	KXA98255.1	KXA99969.1	2.0263
heterotetramer	[candidate divison MSBL1 archaeon SCGCAAA259M10]	KXA99299.1	KXA98255.1	KXA98255.1	KXA99969.1	-0.6371
heterotetramer	[candidate divison MSBL1 archaeon SCGCAAA259M10]	KXA99299.1	KXA99969.1	KXA98255.1	KXA99969.1	4.1713
heterotetramer	[candidate divison MSBL1 archaeon SCGCAAA259M10]	KXA98255.1	KXA99969.1	KXA98255.1	KXA99969.1	-2.0058
heterotetramer	[candidate divison MSBL1 archaeon SCGCAAA259M10]	KXA98255.1	KXA98255.1	KXA99969.1	KXA99969.1	3.3129
heterotetramer	[candidate divison MSBL1 archaeon SCGCAAA259M10]	KXB00835.1	KXA99969.1	KXA98255.1	KXA99969.1	0.3014
heterotetramer	[candidate divison MSBL1 archaeon SCGCAAA259M10]	KXB00835.1	KXA98816.1	KXA98255.1	KXA99969.1	3.1751
heterotetramer	[candidate divison MSBL1 archaeon SCGCAAA259M10]	KXA99969.1	KXA98816.1	KXA98255.1	KXA99969.1	1.2798
heterotetramer	[candidate divison MSBL1 archaeon SCGCAAA259M10]	KXA98255.1	KXB00835.1	KXA98255.1	KXA99969.1	-6.7749
heterotetramer	[candidate divison MSBL1 archaeon SCGCAAA259M10]	KXA98255.1	KXA98816.1	KXA98255.1	KXA99969.1	-2.1712
heterotetramer	[candidate divison MSBL1 archaeon SCGCAAA259M10]	KXA99969.1	KXA99969.1	KXA98255.1	KXA99969.1	-0.785
heterotetramer	[candidate divison MSBL1 archaeon SCGCAAA259M10]	KXA98816.1	KXA98816.1	KXA98255.1	KXA99969.1	0.596
heterotetramer	[candidate divison MSBL1 archaeon SCGCAAA259M10]	KXA98255.1	KXA98255.1	KXA98255.1	KXA99969.1	3.7752
heterotetramer	[candidate divison MSBL1 archaeon SCGCAAA259M10]	KXA99969.1	KXA98255.1	KXA98255.1	KXA99969.1	4.5502
heterotetramer	[candidate divison MSBL1 archaeon SCGCAAA259M10]	KXA99969.1	KXB00835.1	KXA98255.1	KXA99969.1	-0.253
heterotetramer	[candidate divison MSBL1 archaeon SCGCAAA259M10]	KXA99969.1	KXA98255.1	KXA99969.1	KXA99969.1	-1.1629
heterotetramer	[candidate divison MSBL1 archaeon SCGCAAA259M10]	KXA98816.1	KXA99969.1	KXA98255.1	KXA99969.1	2.487
heterotetramer	[candidate divison MSBL1 archaeon SCGCAAA259M10]	KXA98255.1	KXA99299.1	KXA98255.1	KXA99969.1	1.6383
heterotetramer	[candidate divison MSBL1 archaeon SCGCAAA259M10]	KXA98816.1	KXA98255.1	KXA98255.1	KXA99969.1	1.8726
heterotetramer	[candidate divison MSBL1 archaeon SCGCAAA259M10]	KXA98816.1	KXA99299.1	KXA98255.1	KXA99969.1	-0.7984
heterotetramer	[candidate divison MSBL1 archaeon SCGCAAA259M10]	KXB00835.1	KXA98255.1	KXA98255.1	KXA99969.1	5.504
heterotetramer	[candidate divison MSBL1 archaeon SCGCAAA259M10]	KXA99299.1	KXA98816.1	KXA98255.1	KXA99969.1	0.9079
heterotetramer	[candidate divison MSBL1 archaeon SCGCAAA259M10]	KXA99969.1	KXA99299.1	KXA98255.1	KXA99969.1	0.3426
heterotetramer	[candidate divison MSBL1 archaeon SCGCAAA259M10]	KXB00835.1	KXB00835.1	KXA98255.1	KXA99969.1	7.2062
heterotetramer	[candidate divison MSBL1 archaeon SCGCAAA259M10]	KXB00835.1	KXA99299.1	KXA98255.1	KXA99969.1	-5.4729
heterotetramer	[candidate divison MSBL1 archaeon SCGCAAA259M10]	KXA98816.1	KXB00835.1	KXA98255.1	KXA99969.1	-8.1873
heterotetramer	[candidate divison MSBL1 archaeon SCGCAAA259M10]	KXA99969.1	KXB00835.1	KXA99969.1	KXA99969.1	2.8335
heterotetramer	[candidate divison MSBL1 archaeon SCGCAAA259M10]	KXA99299.1	KXA99299.1	KXA98255.1	KXA99969.1	-2.2979
heterotetramer	[candidate divison MSBL1 archaeon SCGCAAA259M10]	KXA99299.1	KXB00835.1	KXA98255.1	KXA98255.1	4.8542
heterotetramer	[candidate divison MSBL1 archaeon SCGCAAA259M10]	KXA99299.1	KXA98255.1	KXA98255.1	KXA98255.1	2.0317
heterotetramer	[candidate divison MSBL1 archaeon SCGCAAA259M10]	KXA99299.1	KXA99969.1	KXA98255.1	KXA98255.1	3.1619
heterotetramer	[candidate divison MSBL1 archaeon SCGCAAA259M10]	KXA98255.1	KXA99969.1	KXA98255.1	KXA98255.1	-1.9543
heterotetramer	[candidate divison MSBL1 archaeon SCGCAAA259M10]	KXB00835.1	KXA99969.1	KXA98255.1	KXA98255.1	1.0395
heterotetramer	[candidate divison MSBL1 archaeon SCGCAAA259M10]	KXB00835.1	KXA98816.1	KXA98255.1	KXA98255.1	1.8512
heterotetramer	[candidate divison MSBL1 archaeon SCGCAAA259M10]	KXA99969.1	KXA98816.1	KXA98255.1	KXA98255.1	-2.1194
heterotetramer	[candidate divison MSBL1 archaeon SCGCAAA259M10]	KXA98255.1	KXB00835.1	KXA98255.1	KXA98255.1	2.5082
heterotetramer	[candidate divison MSBL1 archaeon SCGCAAA259M10]	KXA98255.1	KXA98816.1	KXA98255.1	KXA98255.1	-0.5526
heterotetramer	[candidate divison MSBL1 archaeon SCGCAAA259M10]	KXA98816.1	KXA99969.1	KXA99969.1	KXA99969.1	3.7995
heterotetramer	[candidate divison MSBL1 archaeon SCGCAAA259M10]	KXA99969.1	KXA99969.1	KXA98255.1	KXA98255.1	0.8376
heterotetramer	[candidate divison MSBL1 archaeon SCGCAAA259M10]	KXA98816.1	KXA98816.1	KXA98255.1	KXA98255.1	-2.1786
homotetramer	[candidate divison MSBL1 archaeon SCGCAAA259M10]	KXA98255.1	KXA98255.1	KXA98255.1	KXA98255.1	3.4263
heterotetramer	[candidate divison MSBL1 archaeon SCGCAAA259M10]	KXA99969.1	KXA98255.1	KXA98255.1	KXA98255.1	0.8401
heterotetramer	[candidate divison MSBL1 archaeon SCGCAAA259M10]	KXA99969.1	KXB00835.1	KXA98255.1	KXA98255.1	4.5028
heterotetramer	[candidate divison MSBL1 archaeon SCGCAAA259M10]	KXA98816.1	KXA99969.1	KXA98255.1	KXA98255.1	-3.7803
heterotetramer	[candidate divison MSBL1 archaeon SCGCAAA259M10]	KXA98255.1	KXA99299.1	KXA98255.1	KXA98255.1	8.67
heterotetramer	[candidate divison MSBL1 archaeon SCGCAAA259M10]	KXA98816.1	KXA98255.1	KXA98255.1	KXA98255.1	0.0769
heterotetramer	[candidate divison MSBL1 archaeon SCGCAAA259M10]	KXA98816.1	KXA99299.1	KXA98255.1	KXA98255.1	-1.8456
heterotetramer	[candidate divison MSBL1 archaeon SCGCAAA259M10]	KXB00835.1	KXA98255.1	KXA98255.1	KXA98255.1	5.2253
heterotetramer	[candidate divison MSBL1 archaeon SCGCAAA259M10]	KXA98255.1	KXA99299.1	KXA99969.1	KXA99969.1	4.3526
heterotetramer	[candidate divison MSBL1 archaeon SCGCAAA259M10]	KXA99299.1	KXA98816.1	KXA98255.1	KXA98255.1	-1.446
heterotetramer	[candidate divison MSBL1 archaeon SCGCAAA259M10]	KXA99969.1	KXA99299.1	KXA98255.1	KXA98255.1	-0.2239
heterotetramer	[candidate divison MSBL1 archaeon SCGCAAA259M10]	KXB00835.1	KXB00835.1	KXA98255.1	KXA98255.1	-1.7685
heterotetramer	[candidate divison MSBL1 archaeon SCGCAAA259M10]	KXB00835.1	KXA99299.1	KXA98255.1	KXA98255.1	-1.6603
heterotetramer	[candidate divison MSBL1 archaeon SCGCAAA259M10]	KXA98816.1	KXB00835.1	KXA98255.1	KXA98255.1	3.3289
heterotetramer	[candidate divison MSBL1 archaeon SCGCAAA259M10]	KXA99299.1	KXA99299.1	KXA98255.1	KXA98255.1	-0.9462
heterotetramer	[candidate divison MSBL1 archaeon SCGCAAA259M10]	KXA99299.1	KXB00835.1	KXA98255.1	KXA99299.1	-1.692
heterotetramer	[candidate divison MSBL1 archaeon SCGCAAA259M10]	KXA99299.1	KXA98255.1	KXA98255.1	KXA99299.1	5.272
heterotetramer	[candidate divison MSBL1 archaeon SCGCAAA259M10]	KXA99299.1	KXA99969.1	KXA98255.1	KXA99299.1	1.9153
heterotetramer	[candidate divison MSBL1 archaeon SCGCAAA259M10]	KXA98255.1	KXA99969.1	KXA98255.1	KXA99299.1	3.3692
heterotetramer	[candidate divison MSBL1 archaeon SCGCAAA259M10]	KXA98816.1	KXA98255.1	KXA99969.1	KXA99969.1	4.0606
heterotetramer	[candidate divison MSBL1 archaeon SCGCAAA259M10]	KXB00835.1	KXA99969.1	KXA98255.1	KXA99299.1	1.1113
heterotetramer	[candidate divison MSBL1 archaeon SCGCAAA259M10]	KXB00835.1	KXA98816.1	KXA98255.1	KXA99299.1	0.0603
heterotetramer	[candidate divison MSBL1 archaeon SCGCAAA259M10]	KXA99969.1	KXA98816.1	KXA98255.1	KXA99299.1	-0.0104
heterotetramer	[candidate divison MSBL1 archaeon SCGCAAA259M10]	KXA98255.1	KXB00835.1	KXA98255.1	KXA99299.1	-2.278
heterotetramer	[candidate divison MSBL1 archaeon SCGCAAA259M10]	KXA98255.1	KXA98816.1	KXA98255.1	KXA99299.1	2.5276
heterotetramer	[candidate divison MSBL1 archaeon SCGCAAA259M10]	KXA99969.1	KXA99969.1	KXA98255.1	KXA99299.1	6.0043
heterotetramer	[candidate divison MSBL1 archaeon SCGCAAA259M10]	KXA98816.1	KXA98816.1	KXA98255.1	KXA99299.1	2.2101
heterotetramer	[candidate divison MSBL1 archaeon SCGCAAA259M10]	KXA98255.1	KXA98255.1	KXA98255.1	KXA99299.1	0.4016
heterotetramer	[candidate divison MSBL1 archaeon SCGCAAA259M10]	KXA99969.1	KXA98255.1	KXA98255.1	KXA99299.1	7.2001
heterotetramer	[candidate divison MSBL1 archaeon SCGCAAA259M10]	KXA99969.1	KXB00835.1	KXA98255.1	KXA99299.1	-1.3097
heterotetramer	[candidate divison MSBL1 archaeon SCGCAAA259M10]	KXA98816.1	KXA99299.1	KXA99969.1	KXA99969.1	3.3963
heterotetramer	[candidate divison MSBL1 archaeon SCGCAAA259M10]	KXA98816.1	KXA99969.1	KXA98255.1	KXA99299.1	0.9137
heterotetramer	[candidate divison MSBL1 archaeon SCGCAAA259M10]	KXA98255.1	KXA99299.1	KXA98255.1	KXA99299.1	4.8648
heterotetramer	[candidate divison MSBL1 archaeon SCGCAAA259M10]	KXA98816.1	KXA98255.1	KXA98255.1	KXA99299.1	1.9177
heterotetramer	[candidate divison MSBL1 archaeon SCGCAAA259M10]	KXA98816.1	KXA99299.1	KXA98255.1	KXA99299.1	1.3717
heterotetramer	[candidate divison MSBL1 archaeon SCGCAAA259M10]	KXB00835.1	KXA98255.1	KXA98255.1	KXA99299.1	2.4706
heterotetramer	[candidate divison MSBL1 archaeon SCGCAAA259M10]	KXA99299.1	KXA98816.1	KXA98255.1	KXA99299.1	1.136
heterotetramer	[candidate divison MSBL1 archaeon SCGCAAA259M10]	KXA99969.1	KXA99299.1	KXA98255.1	KXA99299.1	-2.0132
heterotetramer	[candidate divison MSBL1 archaeon SCGCAAA259M10]	KXB00835.1	KXB00835.1	KXA98255.1	KXA99299.1	2.6536
heterotetramer	[candidate divison MSBL1 archaeon SCGCAAA259M10]	KXB00835.1	KXA99299.1	KXA98255.1	KXA99299.1	4.5106
heterotetramer	[candidate divison MSBL1 archaeon SCGCAAA259M10]	KXA98816.1	KXB00835.1	KXA98255.1	KXA99299.1	-7.0018
heterotetramer	[candidate divison MSBL1 archaeon SCGCAAA259M10]	KXB00835.1	KXA98255.1	KXA99969.1	KXA99969.1	4.9899
heterotetramer	[candidate divison MSBL1 archaeon SCGCAAA259M10]	KXA99299.1	KXB00835.1	KXA99969.1	KXA99969.1	6.4223
heterotetramer	[candidate divison MSBL1 archaeon SCGCAAA259M10]	KXA99299.1	KXA99299.1	KXA98255.1	KXA99299.1	-0.1449
heterotetramer	[candidate divison MSBL1 archaeon SCGCAAA259M10]	KXA99299.1	KXB00835.1	KXA98255.1	KXA98816.1	-0.4402
heterotetramer	[candidate divison MSBL1 archaeon SCGCAAA259M10]	KXA99299.1	KXA98255.1	KXA98255.1	KXA98816.1	1.7383
heterotetramer	[candidate divison MSBL1 archaeon SCGCAAA259M10]	KXA99299.1	KXA99969.1	KXA98255.1	KXA98816.1	2.4645
heterotetramer	[candidate divison MSBL1 archaeon SCGCAAA259M10]	KXA98255.1	KXA99969.1	KXA98255.1	KXA98816.1	3.47
heterotetramer	[candidate divison MSBL1 archaeon SCGCAAA259M10]	KXB00835.1	KXA99969.1	KXA98255.1	KXA98816.1	2.8249
heterotetramer	[candidate divison MSBL1 archaeon SCGCAAA259M10]	KXB00835.1	KXA98816.1	KXA98255.1	KXA98816.1	-0.2099
heterotetramer	[candidate divison MSBL1 archaeon SCGCAAA259M10]	KXA99969.1	KXA98816.1	KXA98255.1	KXA98816.1	-1.0623
heterotetramer	[candidate divison MSBL1 archaeon SCGCAAA259M10]	KXA98255.1	KXB00835.1	KXA98255.1	KXA98816.1	-1.5072
heterotetramer	[candidate divison MSBL1 archaeon SCGCAAA259M10]	KXA98255.1	KXA98816.1	KXA98255.1	KXA98816.1	0.4063
heterotetramer	[candidate divison MSBL1 archaeon SCGCAAA259M10]	KXA99299.1	KXA98816.1	KXA99969.1	KXA99969.1	3.4245
heterotetramer	[candidate divison MSBL1 archaeon SCGCAAA259M10]	KXA99969.1	KXA99969.1	KXA98255.1	KXA98816.1	1.389
heterotetramer	[candidate divison MSBL1 archaeon SCGCAAA259M10]	KXA98816.1	KXA98816.1	KXA98255.1	KXA98816.1	1.7406
heterotetramer	[candidate divison MSBL1 archaeon SCGCAAA259M10]	KXA98255.1	KXA98255.1	KXA98255.1	KXA98816.1	2.3918
heterotetramer	[candidate divison MSBL1 archaeon SCGCAAA259M10]	KXA99969.1	KXA98255.1	KXA98255.1	KXA98816.1	0.1768
heterotetramer	[candidate divison MSBL1 archaeon SCGCAAA259M10]	KXA99969.1	KXB00835.1	KXA98255.1	KXA98816.1	2.1966
heterotetramer	[candidate divison MSBL1 archaeon SCGCAAA259M10]	KXA98816.1	KXA99969.1	KXA98255.1	KXA98816.1	1.2019
heterotetramer	[candidate divison MSBL1 archaeon SCGCAAA259M10]	KXA98255.1	KXA99299.1	KXA98255.1	KXA98816.1	5.65
heterotetramer	[candidate divison MSBL1 archaeon SCGCAAA259M10]	KXA98816.1	KXA98255.1	KXA98255.1	KXA98816.1	2.0997
heterotetramer	[candidate divison MSBL1 archaeon SCGCAAA259M10]	KXA98816.1	KXA99299.1	KXA98255.1	KXA98816.1	6.1141
heterotetramer	[candidate divison MSBL1 archaeon SCGCAAA259M10]	KXB00835.1	KXA98255.1	KXA98255.1	KXA98816.1	5.6825
heterotetramer	[candidate divison MSBL1 archaeon SCGCAAA259M10]	KXA99969.1	KXA99299.1	KXA99969.1	KXA99969.1	3.3026
heterotetramer	[candidate divison MSBL1 archaeon SCGCAAA259M10]	KXA99299.1	KXA98816.1	KXA98255.1	KXA98816.1	-0.9127
heterotetramer	[candidate divison MSBL1 archaeon SCGCAAA259M10]	KXA99969.1	KXA99299.1	KXA98255.1	KXA98816.1	0.1721
heterotetramer	[candidate divison MSBL1 archaeon SCGCAAA259M10]	KXB00835.1	KXB00835.1	KXA98255.1	KXA98816.1	-2.2682
heterotetramer	[candidate divison MSBL1 archaeon SCGCAAA259M10]	KXB00835.1	KXA99299.1	KXA98255.1	KXA98816.1	-1.0171
heterotetramer	[candidate divison MSBL1 archaeon SCGCAAA259M10]	KXA98816.1	KXB00835.1	KXA98255.1	KXA98816.1	1.0178
heterotetramer	[candidate divison MSBL1 archaeon SCGCAAA259M10]	KXA99299.1	KXA99299.1	KXA98255.1	KXA98816.1	6.5141
heterotetramer	[candidate divison MSBL1 archaeon SCGCAAA259M10]	KXA99299.1	KXB00835.1	KXA98255.1	KXB00835.1	-5.4574
heterotetramer	[candidate divison MSBL1 archaeon SCGCAAA259M10]	KXA99299.1	KXA98255.1	KXA98255.1	KXB00835.1	2.2025
heterotetramer	[candidate divison MSBL1 archaeon SCGCAAA259M10]	KXA99299.1	KXA99969.1	KXA98255.1	KXB00835.1	2.3906
heterotetramer	[candidate divison MSBL1 archaeon SCGCAAA259M10]	KXA98255.1	KXA99969.1	KXA98255.1	KXB00835.1	1.0322
heterotetramer	[candidate divison MSBL1 archaeon SCGCAAA259M10]	KXB00835.1	KXB00835.1	KXA99969.1	KXA99969.1	1.0584
heterotetramer	[candidate divison MSBL1 archaeon SCGCAAA259M10]	KXB00835.1	KXA99969.1	KXA98255.1	KXB00835.1	7.1931
heterotetramer	[candidate divison MSBL1 archaeon SCGCAAA259M10]	KXB00835.1	KXA98816.1	KXA98255.1	KXB00835.1	2.9914
heterotetramer	[candidate divison MSBL1 archaeon SCGCAAA259M10]	KXA99969.1	KXA98816.1	KXA98255.1	KXB00835.1	-0.3623
heterotetramer	[candidate divison MSBL1 archaeon SCGCAAA259M10]	KXA98255.1	KXB00835.1	KXA98255.1	KXB00835.1	5.5155
heterotetramer	[candidate divison MSBL1 archaeon SCGCAAA259M10]	KXA98255.1	KXA98816.1	KXA98255.1	KXB00835.1	2.5783
heterotetramer	[candidate divison MSBL1 archaeon SCGCAAA259M10]	KXA99969.1	KXA99969.1	KXA98255.1	KXB00835.1	0.723
heterotetramer	[candidate divison MSBL1 archaeon SCGCAAA259M10]	KXA98816.1	KXA98816.1	KXA98255.1	KXB00835.1	-0.4233
heterotetramer	[candidate divison MSBL1 archaeon SCGCAAA259M10]	KXA98255.1	KXA98255.1	KXA98255.1	KXB00835.1	4.3544
heterotetramer	[candidate divison MSBL1 archaeon SCGCAAA259M10]	KXA99969.1	KXA98255.1	KXA98255.1	KXB00835.1	1.665
heterotetramer	[candidate divison MSBL1 archaeon SCGCAAA259M10]	KXA99969.1	KXB00835.1	KXA98255.1	KXB00835.1	1.1928
heterotetramer	[candidate divison MSBL1 archaeon SCGCAAA259M10]	KXB00835.1	KXA99299.1	KXA99969.1	KXA99969.1	3.3677
heterotetramer	[candidate divison MSBL1 archaeon SCGCAAA259M10]	KXA98816.1	KXA99969.1	KXA98255.1	KXB00835.1	2.3146
heterotetramer	[candidate divison MSBL1 archaeon SCGCAAA259M10]	KXA98255.1	KXA99299.1	KXA98255.1	KXB00835.1	0.333
heterotetramer	[candidate divison MSBL1 archaeon SCGCAAA259M10]	KXA98816.1	KXA98255.1	KXA98255.1	KXB00835.1	0.6811
heterotetramer	[candidate divison MSBL1 archaeon SCGCAAA259M10]	KXA98816.1	KXA99299.1	KXA98255.1	KXB00835.1	4.5376
heterotetramer	[candidate divison MSBL1 archaeon SCGCAAA259M10]	KXB00835.1	KXA98255.1	KXA98255.1	KXB00835.1	6.1115
heterotetramer	[candidate divison MSBL1 archaeon SCGCAAA259M10]	KXA99299.1	KXA98816.1	KXA98255.1	KXB00835.1	4.4605
heterotetramer	[candidate divison MSBL1 archaeon SCGCAAA259M10]	KXA99969.1	KXA99299.1	KXA98255.1	KXB00835.1	-0.5017
heterotetramer	[candidate divison MSBL1 archaeon SCGCAAA259M10]	KXB00835.1	KXB00835.1	KXA98255.1	KXB00835.1	-2.358
heterotetramer	[candidate divison MSBL1 archaeon SCGCAAA259M10]	KXB00835.1	KXA99299.1	KXA98255.1	KXB00835.1	6.1428
heterotetramer	[candidate divison MSBL1 archaeon SCGCAAA259M10]	KXA98816.1	KXB00835.1	KXA98255.1	KXB00835.1	-0.9362
heterotetramer	[candidate divison MSBL1 archaeon SCGCAAA259M10]	KXA98816.1	KXB00835.1	KXA99969.1	KXA99969.1	7.5697
heterotetramer	[candidate divison MSBL1 archaeon SCGCAAA259M10]	KXA99299.1	KXA99299.1	KXA98255.1	KXB00835.1	4.2535
heterotetramer	[candidate divison MSBL1 archaeon SCGCAAA259M10]	KXA99299.1	KXB00835.1	KXA99299.1	KXA99969.1	5.0714
heterotetramer	[candidate divison MSBL1 archaeon SCGCAAA259M10]	KXA99299.1	KXA98255.1	KXA99299.1	KXA99969.1	2.1175
heterotetramer	[candidate divison MSBL1 archaeon SCGCAAA259M10]	KXA99299.1	KXA99969.1	KXA99299.1	KXA99969.1	2.64
heterotetramer	[candidate divison MSBL1 archaeon SCGCAAA259M10]	KXA98255.1	KXA99969.1	KXA99299.1	KXA99969.1	1.7264
heterotetramer	[candidate divison MSBL1 archaeon SCGCAAA259M10]	KXB00835.1	KXA99969.1	KXA99299.1	KXA99969.1	0.4239
heterotetramer	[candidate divison MSBL1 archaeon SCGCAAA259M10]	KXB00835.1	KXA98816.1	KXA99299.1	KXA99969.1	1.0439
heterotetramer	[candidate divison MSBL1 archaeon SCGCAAA259M10]	KXA99969.1	KXA98816.1	KXA99299.1	KXA99969.1	0.853
heterotetramer	[candidate divison MSBL1 archaeon SCGCAAA259M10]	KXA98255.1	KXB00835.1	KXA99299.1	KXA99969.1	-2.657
heterotetramer	[candidate divison MSBL1 archaeon SCGCAAA259M10]	KXA98255.1	KXA98816.1	KXA99299.1	KXA99969.1	1.1998
heterotetramer	[candidate divison MSBL1 archaeon SCGCAAA259M10]	KXA99299.1	KXA99299.1	KXA99969.1	KXA99969.1	3.8442
heterotetramer	[candidate divison MSBL1 archaeon SCGCAAA259M10]	KXA99969.1	KXA99969.1	KXA99299.1	KXA99969.1	2.5159
heterotetramer	[candidate divison MSBL1 archaeon SCGCAAA259M10]	KXA98816.1	KXA98816.1	KXA99299.1	KXA99969.1	4.7189
heterotetramer	[candidate divison MSBL1 archaeon SCGCAAA259M10]	KXA98255.1	KXA98255.1	KXA99299.1	KXA99969.1	1.3169
heterotetramer	[candidate divison MSBL1 archaeon SCGCAAA259M10]	KXA99969.1	KXA98255.1	KXA99299.1	KXA99969.1	3.5775
heterotetramer	[candidate divison MSBL1 archaeon SCGCAAA259M10]	KXA99969.1	KXB00835.1	KXA99299.1	KXA99969.1	1.7911
heterotetramer	[candidate divison MSBL1 archaeon SCGCAAA259M10]	KXA98816.1	KXA99969.1	KXA99299.1	KXA99969.1	-4.9042
heterotetramer	[candidate divison MSBL1 archaeon SCGCAAA259M10]	KXA98255.1	KXA99299.1	KXA99299.1	KXA99969.1	2.1294
heterotetramer	[candidate divison MSBL1 archaeon SCGCAAA259M10]	KXA98816.1	KXA98255.1	KXA99299.1	KXA99969.1	1.4828
heterotetramer	[candidate divison MSBL1 archaeon SCGCAAA259M10]	KXA98816.1	KXA99299.1	KXA99299.1	KXA99969.1	2.2621
heterotetramer	[candidate divison MSBL1 archaeon SCGCAAA259M10]	KXB00835.1	KXA98255.1	KXA99299.1	KXA99969.1	2.6535
heterotetramer	[candidate divison MSBL1 archaeon SCGCAAA259M10]	KXA99299.1	KXB00835.1	KXA99969.1	KXA98255.1	9.2946
heterotetramer	[candidate divison MSBL1 archaeon SCGCAAA259M10]	KXA99299.1	KXA98816.1	KXA99299.1	KXA99969.1	2.1258
heterotetramer	[candidate divison MSBL1 archaeon SCGCAAA259M10]	KXA99969.1	KXA99299.1	KXA99299.1	KXA99969.1	2.2361
heterotetramer	[candidate divison MSBL1 archaeon SCGCAAA259M10]	KXB00835.1	KXB00835.1	KXA99299.1	KXA99969.1	-4.9552
heterotetramer	[candidate divison MSBL1 archaeon SCGCAAA259M10]	KXB00835.1	KXA99299.1	KXA99299.1	KXA99969.1	2.7994
heterotetramer	[candidate divison MSBL1 archaeon SCGCAAA259M10]	KXA98816.1	KXB00835.1	KXA99299.1	KXA99969.1	4.6
heterotetramer	[candidate divison MSBL1 archaeon SCGCAAA259M10]	KXA99299.1	KXA99299.1	KXA99299.1	KXA99969.1	0.6331
heterotetramer	[candidate divison MSBL1 archaeon SCGCAAA259M10]	KXA99299.1	KXB00835.1	KXA99299.1	KXA98255.1	2.0815
heterotetramer	[candidate divison MSBL1 archaeon SCGCAAA259M10]	KXA99299.1	KXA98255.1	KXA99299.1	KXA98255.1	7.0955
heterotetramer	[candidate divison MSBL1 archaeon SCGCAAA259M10]	KXA99299.1	KXA99969.1	KXA99299.1	KXA98255.1	1.9105
heterotetramer	[candidate divison MSBL1 archaeon SCGCAAA259M10]	KXA98255.1	KXA99969.1	KXA99299.1	KXA98255.1	1.4389
heterotetramer	[candidate divison MSBL1 archaeon SCGCAAA259M10]	KXA99299.1	KXA98255.1	KXA99969.1	KXA98255.1	4.4683
heterotetramer	[candidate divison MSBL1 archaeon SCGCAAA259M10]	KXB00835.1	KXA99969.1	KXA99299.1	KXA98255.1	4.4308
heterotetramer	[candidate divison MSBL1 archaeon SCGCAAA259M10]	KXB00835.1	KXA98816.1	KXA99299.1	KXA98255.1	1.0381
heterotetramer	[candidate divison MSBL1 archaeon SCGCAAA259M10]	KXA99969.1	KXA98816.1	KXA99299.1	KXA98255.1	1.1028
heterotetramer	[candidate divison MSBL1 archaeon SCGCAAA259M10]	KXA98255.1	KXB00835.1	KXA99299.1	KXA98255.1	1.3644
heterotetramer	[candidate divison MSBL1 archaeon SCGCAAA259M10]	KXA98255.1	KXA98816.1	KXA99299.1	KXA98255.1	1.1042
heterotetramer	[candidate divison MSBL1 archaeon SCGCAAA259M10]	KXA99969.1	KXA99969.1	KXA99299.1	KXA98255.1	3.8201
heterotetramer	[candidate divison MSBL1 archaeon SCGCAAA259M10]	KXA98816.1	KXA98816.1	KXA99299.1	KXA98255.1	0.7921
heterotetramer	[candidate divison MSBL1 archaeon SCGCAAA259M10]	KXA98255.1	KXA98255.1	KXA99299.1	KXA98255.1	3.3259
heterotetramer	[candidate divison MSBL1 archaeon SCGCAAA259M10]	KXA99969.1	KXA98255.1	KXA99299.1	KXA98255.1	2.9951
heterotetramer	[candidate divison MSBL1 archaeon SCGCAAA259M10]	KXA99969.1	KXB00835.1	KXA99299.1	KXA98255.1	-1.8811
heterotetramer	[candidate divison MSBL1 archaeon SCGCAAA259M10]	KXA99299.1	KXA99969.1	KXA99969.1	KXA98255.1	1.3431
heterotetramer	[candidate divison MSBL1 archaeon SCGCAAA259M10]	KXA98816.1	KXA99969.1	KXA99299.1	KXA98255.1	3.2516
heterotetramer	[candidate divison MSBL1 archaeon SCGCAAA259M10]	KXA98255.1	KXA99299.1	KXA99299.1	KXA98255.1	1.607
heterotetramer	[candidate divison MSBL1 archaeon SCGCAAA259M10]	KXA98816.1	KXA98255.1	KXA99299.1	KXA98255.1	-0.9137
heterotetramer	[candidate divison MSBL1 archaeon SCGCAAA259M10]	KXA98816.1	KXA99299.1	KXA99299.1	KXA98255.1	3.3199
heterotetramer	[candidate divison MSBL1 archaeon SCGCAAA259M10]	KXB00835.1	KXA98255.1	KXA99299.1	KXA98255.1	1.7489
heterotetramer	[candidate divison MSBL1 archaeon SCGCAAA259M10]	KXA99299.1	KXA98816.1	KXA99299.1	KXA98255.1	0.1904
heterotetramer	[candidate divison MSBL1 archaeon SCGCAAA259M10]	KXA99969.1	KXA99299.1	KXA99299.1	KXA98255.1	1.7994
heterotetramer	[candidate divison MSBL1 archaeon SCGCAAA259M10]	KXB00835.1	KXB00835.1	KXA99299.1	KXA98255.1	0.6463
heterotetramer	[candidate divison MSBL1 archaeon SCGCAAA259M10]	KXB00835.1	KXA99299.1	KXA99299.1	KXA98255.1	3.483
heterotetramer	[candidate divison MSBL1 archaeon SCGCAAA259M10]	KXA98816.1	KXB00835.1	KXA99299.1	KXA98255.1	5.4617
heterotetramer	[candidate divison MSBL1 archaeon SCGCAAA259M10]	KXA98255.1	KXA99969.1	KXA99969.1	KXA98255.1	4.0477
heterotetramer	[candidate divison MSBL1 archaeon SCGCAAA259M10]	KXA99299.1	KXA98255.1	KXA99969.1	KXA99969.1	4.8493
heterotetramer	[candidate divison MSBL1 archaeon SCGCAAA259M10]	KXA99299.1	KXA99299.1	KXA99299.1	KXA98255.1	2.293
heterotetramer	[candidate divison MSBL1 archaeon SCGCAAA259M10]	KXA99299.1	KXB00835.1	KXA99299.1	KXA99299.1	2.961
heterotetramer	[candidate divison MSBL1 archaeon SCGCAAA259M10]	KXA99299.1	KXA98255.1	KXA99299.1	KXA99299.1	5.7639
heterotetramer	[candidate divison MSBL1 archaeon SCGCAAA259M10]	KXA99299.1	KXA99969.1	KXA99299.1	KXA99299.1	1.6738
heterotetramer	[candidate divison MSBL1 archaeon SCGCAAA259M10]	KXA98255.1	KXA99969.1	KXA99299.1	KXA99299.1	2.2301
heterotetramer	[candidate divison MSBL1 archaeon SCGCAAA259M10]	KXB00835.1	KXA99969.1	KXA99299.1	KXA99299.1	2.3323
heterotetramer	[candidate divison MSBL1 archaeon SCGCAAA259M10]	KXB00835.1	KXA98816.1	KXA99299.1	KXA99299.1	-0.2314
heterotetramer	[candidate divison MSBL1 archaeon SCGCAAA259M10]	KXA99969.1	KXA98816.1	KXA99299.1	KXA99299.1	-0.1184
heterotetramer	[candidate divison MSBL1 archaeon SCGCAAA259M10]	KXA98255.1	KXB00835.1	KXA99299.1	KXA99299.1	6.5646
heterotetramer	[candidate divison MSBL1 archaeon SCGCAAA259M10]	KXA98255.1	KXA98816.1	KXA99299.1	KXA99299.1	4.9065
heterotetramer	[candidate divison MSBL1 archaeon SCGCAAA259M10]	KXB00835.1	KXA99969.1	KXA99969.1	KXA98255.1	3.5078
heterotetramer	[candidate divison MSBL1 archaeon SCGCAAA259M10]	KXA99969.1	KXA99969.1	KXA99299.1	KXA99299.1	2.2528
heterotetramer	[candidate divison MSBL1 archaeon SCGCAAA259M10]	KXA98816.1	KXA98816.1	KXA99299.1	KXA99299.1	-0.1718
heterotetramer	[candidate divison MSBL1 archaeon SCGCAAA259M10]	KXA98255.1	KXA98255.1	KXA99299.1	KXA99299.1	5.9668
heterotetramer	[candidate divison MSBL1 archaeon SCGCAAA259M10]	KXA99969.1	KXA98255.1	KXA99299.1	KXA99299.1	5.3425
heterotetramer	[candidate divison MSBL1 archaeon SCGCAAA259M10]	KXA99969.1	KXB00835.1	KXA99299.1	KXA99299.1	0.1973
heterotetramer	[candidate divison MSBL1 archaeon SCGCAAA259M10]	KXA98816.1	KXA99969.1	KXA99299.1	KXA99299.1	4.8017
heterotetramer	[candidate divison MSBL1 archaeon SCGCAAA259M10]	KXA98255.1	KXA99299.1	KXA99299.1	KXA99299.1	7.3757
heterotetramer	[candidate divison MSBL1 archaeon SCGCAAA259M10]	KXA98816.1	KXA98255.1	KXA99299.1	KXA99299.1	3.1075
heterotetramer	[candidate divison MSBL1 archaeon SCGCAAA259M10]	KXA98816.1	KXA99299.1	KXA99299.1	KXA99299.1	2.7719
heterotetramer	[candidate divison MSBL1 archaeon SCGCAAA259M10]	KXB00835.1	KXA98255.1	KXA99299.1	KXA99299.1	4.261
heterotetramer	[candidate divison MSBL1 archaeon SCGCAAA259M10]	KXB00835.1	KXA98816.1	KXA99969.1	KXA98255.1	3.346
heterotetramer	[candidate divison MSBL1 archaeon SCGCAAA259M10]	KXA99299.1	KXA98816.1	KXA99299.1	KXA99299.1	3.0192
heterotetramer	[candidate divison MSBL1 archaeon SCGCAAA259M10]	KXA99969.1	KXA99299.1	KXA99299.1	KXA99299.1	3.4868
heterotetramer	[candidate divison MSBL1 archaeon SCGCAAA259M10]	KXB00835.1	KXB00835.1	KXA99299.1	KXA99299.1	3.424
heterotetramer	[candidate divison MSBL1 archaeon SCGCAAA259M10]	KXB00835.1	KXA99299.1	KXA99299.1	KXA99299.1	0.9453
heterotetramer	[candidate divison MSBL1 archaeon SCGCAAA259M10]	KXA98816.1	KXB00835.1	KXA99299.1	KXA99299.1	2.0319
homotetramer	[candidate divison MSBL1 archaeon SCGCAAA259M10]	KXA99299.1	KXA99299.1	KXA99299.1	KXA99299.1	5.1283
heterotetramer	[candidate divison MSBL1 archaeon SCGCAAA259M10]	KXA99299.1	KXB00835.1	KXA99299.1	KXA98816.1	1.425
heterotetramer	[candidate divison MSBL1 archaeon SCGCAAA259M10]	KXA99299.1	KXA98255.1	KXA99299.1	KXA98816.1	4.0868
heterotetramer	[candidate divison MSBL1 archaeon SCGCAAA259M10]	KXA99299.1	KXA99969.1	KXA99299.1	KXA98816.1	2.407
heterotetramer	[candidate divison MSBL1 archaeon SCGCAAA259M10]	KXA98255.1	KXA99969.1	KXA99299.1	KXA98816.1	2.609
heterotetramer	[candidate divison MSBL1 archaeon SCGCAAA259M10]	KXA99969.1	KXA98816.1	KXA99969.1	KXA98255.1	2.4879
heterotetramer	[candidate divison MSBL1 archaeon SCGCAAA259M10]	KXB00835.1	KXA99969.1	KXA99299.1	KXA98816.1	7.0357
heterotetramer	[candidate divison MSBL1 archaeon SCGCAAA259M10]	KXB00835.1	KXA98816.1	KXA99299.1	KXA98816.1	1.3092
heterotetramer	[candidate divison MSBL1 archaeon SCGCAAA259M10]	KXA99969.1	KXA98816.1	KXA99299.1	KXA98816.1	1.1404
heterotetramer	[candidate divison MSBL1 archaeon SCGCAAA259M10]	KXA98255.1	KXB00835.1	KXA99299.1	KXA98816.1	6.7826
heterotetramer	[candidate divison MSBL1 archaeon SCGCAAA259M10]	KXA98255.1	KXA98816.1	KXA99299.1	KXA98816.1	0.3791
heterotetramer	[candidate divison MSBL1 archaeon SCGCAAA259M10]	KXA99969.1	KXA99969.1	KXA99299.1	KXA98816.1	-0.6257
heterotetramer	[candidate divison MSBL1 archaeon SCGCAAA259M10]	KXA98816.1	KXA98816.1	KXA99299.1	KXA98816.1	2.711
heterotetramer	[candidate divison MSBL1 archaeon SCGCAAA259M10]	KXA98255.1	KXA98255.1	KXA99299.1	KXA98816.1	5.4572
heterotetramer	[candidate divison MSBL1 archaeon SCGCAAA259M10]	KXA99969.1	KXA98255.1	KXA99299.1	KXA98816.1	3.4486
heterotetramer	[candidate divison MSBL1 archaeon SCGCAAA259M10]	KXA99969.1	KXB00835.1	KXA99299.1	KXA98816.1	-1.2185
heterotetramer	[candidate divison MSBL1 archaeon SCGCAAA259M10]	KXA98255.1	KXB00835.1	KXA99969.1	KXA98255.1	0.8145
heterotetramer	[candidate divison MSBL1 archaeon SCGCAAA259M10]	KXA98816.1	KXA99969.1	KXA99299.1	KXA98816.1	6.1015
heterotetramer	[candidate divison MSBL1 archaeon SCGCAAA259M10]	KXA98255.1	KXA99299.1	KXA99299.1	KXA98816.1	4.3994
heterotetramer	[candidate divison MSBL1 archaeon SCGCAAA259M10]	KXA98816.1	KXA98255.1	KXA99299.1	KXA98816.1	5.2081
heterotetramer	[candidate divison MSBL1 archaeon SCGCAAA259M10]	KXA98816.1	KXA99299.1	KXA99299.1	KXA98816.1	2.1302
heterotetramer	[candidate divison MSBL1 archaeon SCGCAAA259M10]	KXB00835.1	KXA98255.1	KXA99299.1	KXA98816.1	4.6031
heterotetramer	[candidate divison MSBL1 archaeon SCGCAAA259M10]	KXA99299.1	KXA98816.1	KXA99299.1	KXA98816.1	0.7035
heterotetramer	[candidate divison MSBL1 archaeon SCGCAAA259M10]	KXA99969.1	KXA99299.1	KXA99299.1	KXA98816.1	2.3801
heterotetramer	[candidate divison MSBL1 archaeon SCGCAAA259M10]	KXB00835.1	KXB00835.1	KXA99299.1	KXA98816.1	4.9453
heterotetramer	[candidate divison MSBL1 archaeon SCGCAAA259M10]	KXB00835.1	KXA99299.1	KXA99299.1	KXA98816.1	-0.1982
heterotetramer	[candidate divison MSBL1 archaeon SCGCAAA259M10]	KXA98816.1	KXB00835.1	KXA99299.1	KXA98816.1	7.9791
heterotetramer	[candidate divison MSBL1 archaeon SCGCAAA259M10]	KXA98255.1	KXA98816.1	KXA99969.1	KXA98255.1	1.8098
heterotetramer	[candidate divison MSBL1 archaeon SCGCAAA259M10]	KXA99299.1	KXA99299.1	KXA99299.1	KXA98816.1	3.0589
heterotetramer	[candidate divison MSBL1 archaeon SCGCAAA259M10]	KXA99299.1	KXB00835.1	KXA99299.1	KXB00835.1	0.6532
heterotetramer	[candidate divison MSBL1 archaeon SCGCAAA259M10]	KXA99299.1	KXA98255.1	KXA99299.1	KXB00835.1	4.9132
heterotetramer	[candidate divison MSBL1 archaeon SCGCAAA259M10]	KXA99299.1	KXA99969.1	KXA99299.1	KXB00835.1	2.2149
heterotetramer	[candidate divison MSBL1 archaeon SCGCAAA259M10]	KXA98255.1	KXA99969.1	KXA99299.1	KXB00835.1	1.7134
heterotetramer	[candidate divison MSBL1 archaeon SCGCAAA259M10]	KXB00835.1	KXA99969.1	KXA99299.1	KXB00835.1	3.5172
heterotetramer	[candidate divison MSBL1 archaeon SCGCAAA259M10]	KXB00835.1	KXA98816.1	KXA99299.1	KXB00835.1	2.6335
heterotetramer	[candidate divison MSBL1 archaeon SCGCAAA259M10]	KXA99969.1	KXA98816.1	KXA99299.1	KXB00835.1	5.1221
heterotetramer	[candidate divison MSBL1 archaeon SCGCAAA259M10]	KXA98255.1	KXB00835.1	KXA99299.1	KXB00835.1	-0.616
heterotetramer	[candidate divison MSBL1 archaeon SCGCAAA259M10]	KXA98255.1	KXA98816.1	KXA99299.1	KXB00835.1	3.7816
heterotetramer	[candidate divison MSBL1 archaeon SCGCAAA259M10]	KXA99969.1	KXA99969.1	KXA99969.1	KXA98255.1	3.4073
heterotetramer	[candidate divison MSBL1 archaeon SCGCAAA259M10]	KXA99969.1	KXA99969.1	KXA99299.1	KXB00835.1	4.4954
heterotetramer	[candidate divison MSBL1 archaeon SCGCAAA259M10]	KXA98816.1	KXA98816.1	KXA99299.1	KXB00835.1	2.4655
heterotetramer	[candidate divison MSBL1 archaeon SCGCAAA259M10]	KXA98255.1	KXA98255.1	KXA99299.1	KXB00835.1	4.044
heterotetramer	[candidate divison MSBL1 archaeon SCGCAAA259M10]	KXA99969.1	KXA98255.1	KXA99299.1	KXB00835.1	4.3324
heterotetramer	[candidate divison MSBL1 archaeon SCGCAAA259M10]	KXA99969.1	KXB00835.1	KXA99299.1	KXB00835.1	4.854
heterotetramer	[candidate divison MSBL1 archaeon SCGCAAA259M10]	KXA98816.1	KXA99969.1	KXA99299.1	KXB00835.1	2.8118
heterotetramer	[candidate divison MSBL1 archaeon SCGCAAA259M10]	KXA98255.1	KXA99299.1	KXA99299.1	KXB00835.1	2.492
heterotetramer	[candidate divison MSBL1 archaeon SCGCAAA259M10]	KXA98816.1	KXA98255.1	KXA99299.1	KXB00835.1	4.0296
heterotetramer	[candidate divison MSBL1 archaeon SCGCAAA259M10]	KXA98816.1	KXA99299.1	KXA99299.1	KXB00835.1	2.7716
heterotetramer	[candidate divison MSBL1 archaeon SCGCAAA259M10]	KXB00835.1	KXA98255.1	KXA99299.1	KXB00835.1	7.7895
heterotetramer	[candidate divison MSBL1 archaeon SCGCAAA259M10]	KXA98816.1	KXA98816.1	KXA99969.1	KXA98255.1	2.7368
heterotetramer	[candidate divison MSBL1 archaeon SCGCAAA259M10]	KXA99299.1	KXA98816.1	KXA99299.1	KXB00835.1	3.2201
heterotetramer	[candidate divison MSBL1 archaeon SCGCAAA259M10]	KXA99969.1	KXA99299.1	KXA99299.1	KXB00835.1	1.4424
heterotetramer	[candidate divison MSBL1 archaeon SCGCAAA259M10]	KXB00835.1	KXB00835.1	KXA99299.1	KXB00835.1	-0.1732
heterotetramer	[candidate divison MSBL1 archaeon SCGCAAA259M10]	KXB00835.1	KXA99299.1	KXA99299.1	KXB00835.1	1.871
heterotetramer	[candidate divison MSBL1 archaeon SCGCAAA259M10]	KXA98816.1	KXB00835.1	KXA99299.1	KXB00835.1	-8.8981
heterotetramer	[candidate divison MSBL1 archaeon SCGCAAA259M10]	KXA99299.1	KXA99299.1	KXA99299.1	KXB00835.1	5.6649
heterotetramer	[candidate divison MSBL1 archaeon SCGCAAA259M10]	KXA99299.1	KXB00835.1	KXA98816.1	KXA99969.1	4.432
[truncated: 14,255 more rows]

## Sheet: DNA binding multi_mono
Tetramer type	Species	Chain A histone ID	Chain B histone ID	Chain C histone ID	Chain D histone ID	DNA binding relative to HMfB (ΔGmodel - ΔGHMfB) (kcal/mol)
heterotetramer	[Methanothermococcus thermolithotrophicus DSM 2095]	WP_018154502.1	WP_018153347.1	WP_018153347.1	WP_018154502.1	7.1253
heterotetramer	[Methanothermococcus thermolithotrophicus DSM 2095]	WP_018154502.1	WP_018154502.1	WP_018153347.1	WP_018154502.1	19.3372
heterotetramer	[Methanothermococcus thermolithotrophicus DSM 2095]	WP_018153347.1	WP_018154502.1	WP_018153347.1	WP_018154502.1	11.885
homotetramer	[Methanothermococcus thermolithotrophicus DSM 2095]	WP_018153347.1	WP_018153347.1	WP_018153347.1	WP_018153347.1	10.1741
heterotetramer	[Methanothermococcus thermolithotrophicus DSM 2095]	WP_018154502.1	WP_018153347.1	WP_018153347.1	WP_018153347.1	6.7498
heterotetramer	[Methanothermococcus thermolithotrophicus DSM 2095]	WP_018154502.1	WP_018154502.1	WP_018153347.1	WP_018153347.1	13.8321
heterotetramer	[Methanothermococcus thermolithotrophicus DSM 2095]	WP_018153347.1	WP_018154502.1	WP_018153347.1	WP_018153347.1	18.2748
heterotetramer	[Methanothermococcus thermolithotrophicus DSM 2095]	WP_018153347.1	WP_018153347.1	WP_018154502.1	WP_018154502.1	7.5266
heterotetramer	[Methanothermococcus thermolithotrophicus DSM 2095]	WP_018154502.1	WP_018153347.1	WP_018154502.1	WP_018154502.1	10.5224
homotetramer	[Methanothermococcus thermolithotrophicus DSM 2095]	WP_018154502.1	WP_018154502.1	WP_018154502.1	WP_018154502.1	22.5887
heterotetramer	[Methanothermococcus thermolithotrophicus DSM 2095]	WP_018153347.1	WP_018154502.1	WP_018154502.1	WP_018154502.1	20.8001
heterotetramer	[Methanothermococcus thermolithotrophicus DSM 2095]	WP_018153347.1	WP_018153347.1	WP_018154502.1	WP_018153347.1	9.5176
heterotetramer	[Methanothermococcus thermolithotrophicus DSM 2095]	WP_018154502.1	WP_018153347.1	WP_018154502.1	WP_018153347.1	7.6945
heterotetramer	[Methanothermococcus thermolithotrophicus DSM 2095]	WP_018154502.1	WP_018154502.1	WP_018154502.1	WP_018153347.1	18.465
heterotetramer	[Methanothermococcus thermolithotrophicus DSM 2095]	WP_018153347.1	WP_018154502.1	WP_018154502.1	WP_018153347.1	16.3007
heterotetramer	[Methanothermococcus thermolithotrophicus DSM 2095]	WP_018153347.1	WP_018153347.1	WP_018153347.1	WP_018154502.1	4.9305
heterotetramer	[Methanothermus fervidus DSM 2088]	ADP77985.1	ADP77985.1	ADP77717.1	ADP77985.1	-0.9693
heterotetramer	[Methanothermus fervidus DSM 2088]	ADP77717.1	ADP77985.1	ADP77717.1	ADP77985.1	0.3323
heterotetramer	[Methanothermus fervidus DSM 2088]	ADP77717.1	ADP77717.1	ADP77717.1	ADP77985.1	-2.5681
heterotetramer	[Methanothermus fervidus DSM 2088]	ADP77985.1	ADP77717.1	ADP77717.1	ADP77717.1	0.9513
heterotetramer	[Methanothermus fervidus DSM 2088]	ADP77985.1	ADP77985.1	ADP77717.1	ADP77717.1	0.4463
heterotetramer	[Methanothermus fervidus DSM 2088]	ADP77717.1	ADP77985.1	ADP77717.1	ADP77717.1	-1.5298
homotetramer	[Methanothermus fervidus DSM 2088]	ADP77717.1	ADP77717.1	ADP77717.1	ADP77717.1	-0.1764
heterotetramer	[Methanothermus fervidus DSM 2088]	ADP77985.1	ADP77717.1	ADP77985.1	ADP77985.1	-0.664
homotetramer	[Methanothermus fervidus DSM 2088]	ADP77985.1	ADP77985.1	ADP77985.1	ADP77985.1	0
heterotetramer	[Methanothermus fervidus DSM 2088]	ADP77717.1	ADP77985.1	ADP77985.1	ADP77985.1	-0.9641
heterotetramer	[Methanothermus fervidus DSM 2088]	ADP77717.1	ADP77717.1	ADP77985.1	ADP77985.1	-3.3452
heterotetramer	[Methanothermus fervidus DSM 2088]	ADP77985.1	ADP77717.1	ADP77985.1	ADP77717.1	1.4695
heterotetramer	[Methanothermus fervidus DSM 2088]	ADP77985.1	ADP77985.1	ADP77985.1	ADP77717.1	0.2835
heterotetramer	[Methanothermus fervidus DSM 2088]	ADP77717.1	ADP77985.1	ADP77985.1	ADP77717.1	0.3733
heterotetramer	[Methanothermus fervidus DSM 2088]	ADP77717.1	ADP77717.1	ADP77985.1	ADP77717.1	-1.8044
heterotetramer	[Methanothermus fervidus DSM 2088]	ADP77985.1	ADP77717.1	ADP77717.1	ADP77985.1	0.8836
heterotetramer	[Methanotorris formicicus McS70]	EHP85304.1	EHP85304.1	EHP82898.1	EHP85304.1	12.3044
heterotetramer	[Methanotorris formicicus McS70]	EHP86815.1	EHP82898.1	EHP82898.1	EHP85304.1	4.2942
heterotetramer	[Methanotorris formicicus McS70]	EHP85304.1	EHP86815.1	EHP82898.1	EHP85304.1	4.2365
heterotetramer	[Methanotorris formicicus McS70]	EHP82898.1	EHP82898.1	EHP82898.1	EHP85304.1	-6.3009
heterotetramer	[Methanotorris formicicus McS70]	EHP82898.1	EHP86815.1	EHP82898.1	EHP85304.1	-7.8447
heterotetramer	[Methanotorris formicicus McS70]	EHP86815.1	EHP85304.1	EHP82898.1	EHP85304.1	0.3918
heterotetramer	[Methanotorris formicicus McS70]	EHP82898.1	EHP85304.1	EHP82898.1	EHP85304.1	-3.3775
heterotetramer	[Methanotorris formicicus McS70]	EHP86815.1	EHP86815.1	EHP82898.1	EHP85304.1	0.5673
heterotetramer	[Methanotorris formicicus McS70]	EHP85304.1	EHP82898.1	EHP82898.1	EHP85304.1	11.5144
heterotetramer	[Methanotorris formicicus McS70]	EHP85304.1	EHP85304.1	EHP82898.1	EHP86815.1	4.8896
heterotetramer	[Methanotorris formicicus McS70]	EHP85304.1	EHP85304.1	EHP82898.1	EHP82898.1	8.2451
heterotetramer	[Methanotorris formicicus McS70]	EHP86815.1	EHP82898.1	EHP82898.1	EHP86815.1	4.4066
heterotetramer	[Methanotorris formicicus McS70]	EHP85304.1	EHP86815.1	EHP82898.1	EHP86815.1	5.9628
heterotetramer	[Methanotorris formicicus McS70]	EHP82898.1	EHP82898.1	EHP82898.1	EHP86815.1	-5.7994
heterotetramer	[Methanotorris formicicus McS70]	EHP82898.1	EHP86815.1	EHP82898.1	EHP86815.1	-7.8648
heterotetramer	[Methanotorris formicicus McS70]	EHP86815.1	EHP85304.1	EHP82898.1	EHP86815.1	8.5939
heterotetramer	[Methanotorris formicicus McS70]	EHP82898.1	EHP85304.1	EHP82898.1	EHP86815.1	-2.0858
heterotetramer	[Methanotorris formicicus McS70]	EHP86815.1	EHP86815.1	EHP82898.1	EHP86815.1	1.4722
heterotetramer	[Methanotorris formicicus McS70]	EHP85304.1	EHP82898.1	EHP82898.1	EHP86815.1	9.0964
heterotetramer	[Methanotorris formicicus McS70]	EHP85304.1	EHP85304.1	EHP85304.1	EHP82898.1	5.8397
heterotetramer	[Methanotorris formicicus McS70]	EHP86815.1	EHP82898.1	EHP85304.1	EHP82898.1	3.3015
heterotetramer	[Methanotorris formicicus McS70]	EHP86815.1	EHP82898.1	EHP82898.1	EHP82898.1	-0.5202
heterotetramer	[Methanotorris formicicus McS70]	EHP85304.1	EHP86815.1	EHP85304.1	EHP82898.1	4.496
heterotetramer	[Methanotorris formicicus McS70]	EHP82898.1	EHP82898.1	EHP85304.1	EHP82898.1	-8.0155
heterotetramer	[Methanotorris formicicus McS70]	EHP82898.1	EHP86815.1	EHP85304.1	EHP82898.1	-6.1096
heterotetramer	[Methanotorris formicicus McS70]	EHP86815.1	EHP85304.1	EHP85304.1	EHP82898.1	11.4805
heterotetramer	[Methanotorris formicicus McS70]	EHP82898.1	EHP85304.1	EHP85304.1	EHP82898.1	-2.8682
heterotetramer	[Methanotorris formicicus McS70]	EHP86815.1	EHP86815.1	EHP85304.1	EHP82898.1	5.9482
heterotetramer	[Methanotorris formicicus McS70]	EHP85304.1	EHP82898.1	EHP85304.1	EHP82898.1	8.6691
homotetramer	[Methanotorris formicicus McS70]	EHP85304.1	EHP85304.1	EHP85304.1	EHP85304.1	14.9379
heterotetramer	[Methanotorris formicicus McS70]	EHP86815.1	EHP82898.1	EHP85304.1	EHP85304.1	9.5974
heterotetramer	[Methanotorris formicicus McS70]	EHP85304.1	EHP86815.1	EHP85304.1	EHP85304.1	6.0221
heterotetramer	[Methanotorris formicicus McS70]	EHP85304.1	EHP86815.1	EHP82898.1	EHP82898.1	6.4985
heterotetramer	[Methanotorris formicicus McS70]	EHP82898.1	EHP82898.1	EHP85304.1	EHP85304.1	-1.5048
heterotetramer	[Methanotorris formicicus McS70]	EHP82898.1	EHP86815.1	EHP85304.1	EHP85304.1	-2.7229
heterotetramer	[Methanotorris formicicus McS70]	EHP86815.1	EHP85304.1	EHP85304.1	EHP85304.1	9.2988
heterotetramer	[Methanotorris formicicus McS70]	EHP82898.1	EHP85304.1	EHP85304.1	EHP85304.1	1.9562
heterotetramer	[Methanotorris formicicus McS70]	EHP86815.1	EHP86815.1	EHP85304.1	EHP85304.1	5.9634
heterotetramer	[Methanotorris formicicus McS70]	EHP85304.1	EHP82898.1	EHP85304.1	EHP85304.1	11.9603
heterotetramer	[Methanotorris formicicus McS70]	EHP85304.1	EHP85304.1	EHP85304.1	EHP86815.1	12.8099
heterotetramer	[Methanotorris formicicus McS70]	EHP86815.1	EHP82898.1	EHP85304.1	EHP86815.1	5.2857
heterotetramer	[Methanotorris formicicus McS70]	EHP85304.1	EHP86815.1	EHP85304.1	EHP86815.1	7.4297
heterotetramer	[Methanotorris formicicus McS70]	EHP82898.1	EHP82898.1	EHP85304.1	EHP86815.1	-5.6005
homotetramer	[Methanotorris formicicus McS70]	EHP82898.1	EHP82898.1	EHP82898.1	EHP82898.1	-7.9449
heterotetramer	[Methanotorris formicicus McS70]	EHP82898.1	EHP86815.1	EHP85304.1	EHP86815.1	-7.5764
heterotetramer	[Methanotorris formicicus McS70]	EHP86815.1	EHP85304.1	EHP85304.1	EHP86815.1	1.4342
heterotetramer	[Methanotorris formicicus McS70]	EHP82898.1	EHP85304.1	EHP85304.1	EHP86815.1	-1.7634
heterotetramer	[Methanotorris formicicus McS70]	EHP86815.1	EHP86815.1	EHP85304.1	EHP86815.1	8.786
heterotetramer	[Methanotorris formicicus McS70]	EHP85304.1	EHP82898.1	EHP85304.1	EHP86815.1	7.018
heterotetramer	[Methanotorris formicicus McS70]	EHP85304.1	EHP85304.1	EHP86815.1	EHP82898.1	4.9972
heterotetramer	[Methanotorris formicicus McS70]	EHP86815.1	EHP82898.1	EHP86815.1	EHP82898.1	-3.534
heterotetramer	[Methanotorris formicicus McS70]	EHP85304.1	EHP86815.1	EHP86815.1	EHP82898.1	4.39
heterotetramer	[Methanotorris formicicus McS70]	EHP82898.1	EHP82898.1	EHP86815.1	EHP82898.1	-10.1428
heterotetramer	[Methanotorris formicicus McS70]	EHP82898.1	EHP86815.1	EHP86815.1	EHP82898.1	-9.0513
heterotetramer	[Methanotorris formicicus McS70]	EHP82898.1	EHP86815.1	EHP82898.1	EHP82898.1	-9.1818
heterotetramer	[Methanotorris formicicus McS70]	EHP86815.1	EHP85304.1	EHP86815.1	EHP82898.1	2.9282
heterotetramer	[Methanotorris formicicus McS70]	EHP82898.1	EHP85304.1	EHP86815.1	EHP82898.1	0.2892
heterotetramer	[Methanotorris formicicus McS70]	EHP86815.1	EHP86815.1	EHP86815.1	EHP82898.1	-0.7323
heterotetramer	[Methanotorris formicicus McS70]	EHP85304.1	EHP82898.1	EHP86815.1	EHP82898.1	7.6469
heterotetramer	[Methanotorris formicicus McS70]	EHP85304.1	EHP85304.1	EHP86815.1	EHP85304.1	9.0994
heterotetramer	[Methanotorris formicicus McS70]	EHP86815.1	EHP82898.1	EHP86815.1	EHP85304.1	0.5185
heterotetramer	[Methanotorris formicicus McS70]	EHP85304.1	EHP86815.1	EHP86815.1	EHP85304.1	3.6391
heterotetramer	[Methanotorris formicicus McS70]	EHP82898.1	EHP82898.1	EHP86815.1	EHP85304.1	-4.9801
heterotetramer	[Methanotorris formicicus McS70]	EHP82898.1	EHP86815.1	EHP86815.1	EHP85304.1	0.4598
heterotetramer	[Methanotorris formicicus McS70]	EHP86815.1	EHP85304.1	EHP86815.1	EHP85304.1	6.6208
heterotetramer	[Methanotorris formicicus McS70]	EHP86815.1	EHP85304.1	EHP82898.1	EHP82898.1	7.6442
heterotetramer	[Methanotorris formicicus McS70]	EHP82898.1	EHP85304.1	EHP86815.1	EHP85304.1	-0.1717
heterotetramer	[Methanotorris formicicus McS70]	EHP86815.1	EHP86815.1	EHP86815.1	EHP85304.1	2.2469
heterotetramer	[Methanotorris formicicus McS70]	EHP85304.1	EHP82898.1	EHP86815.1	EHP85304.1	13.3529
heterotetramer	[Methanotorris formicicus McS70]	EHP85304.1	EHP85304.1	EHP86815.1	EHP86815.1	6.764
heterotetramer	[Methanotorris formicicus McS70]	EHP86815.1	EHP82898.1	EHP86815.1	EHP86815.1	0.3051
heterotetramer	[Methanotorris formicicus McS70]	EHP85304.1	EHP86815.1	EHP86815.1	EHP86815.1	8.2789
heterotetramer	[Methanotorris formicicus McS70]	EHP82898.1	EHP82898.1	EHP86815.1	EHP86815.1	-7.8481
heterotetramer	[Methanotorris formicicus McS70]	EHP82898.1	EHP86815.1	EHP86815.1	EHP86815.1	-11.2272
heterotetramer	[Methanotorris formicicus McS70]	EHP86815.1	EHP85304.1	EHP86815.1	EHP86815.1	5.0337
heterotetramer	[Methanotorris formicicus McS70]	EHP82898.1	EHP85304.1	EHP86815.1	EHP86815.1	-3.6993
heterotetramer	[Methanotorris formicicus McS70]	EHP82898.1	EHP85304.1	EHP82898.1	EHP82898.1	-3.2727
homotetramer	[Methanotorris formicicus McS70]	EHP86815.1	EHP86815.1	EHP86815.1	EHP86815.1	1.8813
heterotetramer	[Methanotorris formicicus McS70]	EHP85304.1	EHP82898.1	EHP86815.1	EHP86815.1	10.4314
heterotetramer	[Methanotorris formicicus McS70]	EHP86815.1	EHP86815.1	EHP82898.1	EHP82898.1	3.8522
heterotetramer	[Methanotorris formicicus McS70]	EHP85304.1	EHP82898.1	EHP82898.1	EHP82898.1	6.3329
heterotetramer	[Methanotorris igneus Kol 5]	AEF97027.1	AEF96191.1 or AEF95593.1	AEF96191.1 or AEF95593.1	AEF97027.1	3.6391
heterotetramer	[Methanotorris igneus Kol 5]	AEF96191.1 or AEF95593.1	AEF97027.1	AEF96191.1 or AEF95593.1	AEF97027.1	6.6208
heterotetramer	[Methanotorris igneus Kol 5]	AEF96191.1 or AEF95593.1	AEF96191.1 or AEF95593.1	AEF96191.1 or AEF95593.1	AEF97027.1	2.2469
heterotetramer	[Methanotorris igneus Kol 5]	AEF97027.1	AEF97027.1	AEF96191.1 or AEF95593.1	AEF96191.1 or AEF95593.1	6.764
heterotetramer	[Methanotorris igneus Kol 5]	AEF97027.1	AEF96191.1 or AEF95593.1	AEF96191.1 or AEF95593.1	AEF96191.1 or AEF95593.1	8.2789
heterotetramer	[Methanotorris igneus Kol 5]	AEF96191.1 or AEF95593.1	AEF97027.1	AEF96191.1 or AEF95593.1	AEF96191.1 or AEF95593.1	5.0337
homotetramer	[Methanotorris igneus Kol 5]	AEF96191.1 or AEF95593.1	AEF96191.1 or AEF95593.1	AEF96191.1 or AEF95593.1	AEF96191.1 or AEF95593.1	1.8813
heterotetramer	[Methanotorris igneus Kol 5]	AEF97027.1	AEF97027.1	AEF96191.1 or AEF95593.1	AEF96191.1 or AEF95593.1	6.764
heterotetramer	[Methanotorris igneus Kol 5]	AEF97027.1	AEF96191.1 or AEF95593.1	AEF96191.1 or AEF95593.1	AEF96191.1 or AEF95593.1	8.2789
heterotetramer	[Methanotorris igneus Kol 5]	AEF96191.1 or AEF95593.1	AEF97027.1	AEF96191.1 or AEF95593.1	AEF96191.1 or AEF95593.1	5.0337
heterotetramer	[Methanotorris igneus Kol 5]	AEF97027.1	AEF97027.1	AEF96191.1 or AEF95593.1	AEF96191.1 or AEF95593.1	6.764
homotetramer	[Methanotorris igneus Kol 5]	AEF96191.1 or AEF95593.1	AEF96191.1 or AEF95593.1	AEF96191.1 or AEF95593.1	AEF96191.1 or AEF95593.1	1.8813
heterotetramer	[Methanotorris igneus Kol 5]	AEF97027.1	AEF97027.1	AEF96191.1 or AEF95593.1	AEF97027.1	9.0994
heterotetramer	[Methanotorris igneus Kol 5]	AEF97027.1	AEF96191.1 or AEF95593.1	AEF96191.1 or AEF95593.1	AEF97027.1	3.6391
heterotetramer	[Methanotorris igneus Kol 5]	AEF96191.1 or AEF95593.1	AEF97027.1	AEF96191.1 or AEF95593.1	AEF97027.1	6.6208
heterotetramer	[Methanotorris igneus Kol 5]	AEF96191.1 or AEF95593.1	AEF96191.1 or AEF95593.1	AEF96191.1 or AEF95593.1	AEF97027.1	2.2469
heterotetramer	[Methanotorris igneus Kol 5]	AEF97027.1	AEF97027.1	AEF97027.1	AEF96191.1 or AEF95593.1	12.8099
heterotetramer	[Methanotorris igneus Kol 5]	AEF97027.1	AEF96191.1 or AEF95593.1	AEF97027.1	AEF96191.1 or AEF95593.1	7.4297
heterotetramer	[Methanotorris igneus Kol 5]	AEF96191.1 or AEF95593.1	AEF97027.1	AEF97027.1	AEF96191.1 or AEF95593.1	1.4342
heterotetramer	[Methanotorris igneus Kol 5]	AEF96191.1 or AEF95593.1	AEF96191.1 or AEF95593.1	AEF97027.1	AEF96191.1 or AEF95593.1	8.786
heterotetramer	[Methanotorris igneus Kol 5]	AEF97027.1	AEF97027.1	AEF97027.1	AEF96191.1 or AEF95593.1	12.8099
heterotetramer	[Methanotorris igneus Kol 5]	AEF97027.1	AEF96191.1 or AEF95593.1	AEF96191.1 or AEF95593.1	AEF96191.1 or AEF95593.1	8.2789
heterotetramer	[Methanotorris igneus Kol 5]	AEF97027.1	AEF96191.1 or AEF95593.1	AEF97027.1	AEF96191.1 or AEF95593.1	7.4297
heterotetramer	[Methanotorris igneus Kol 5]	AEF96191.1 or AEF95593.1	AEF97027.1	AEF97027.1	AEF96191.1 or AEF95593.1	1.4342
heterotetramer	[Methanotorris igneus Kol 5]	AEF96191.1 or AEF95593.1	AEF96191.1 or AEF95593.1	AEF97027.1	AEF96191.1 or AEF95593.1	8.786
homotetramer	[Methanotorris igneus Kol 5]	AEF97027.1	AEF97027.1	AEF97027.1	AEF97027.1	14.9379
heterotetramer	[Methanotorris igneus Kol 5]	AEF97027.1	AEF96191.1 or AEF95593.1	AEF97027.1	AEF97027.1	6.0221
heterotetramer	[Methanotorris igneus Kol 5]	AEF96191.1 or AEF95593.1	AEF97027.1	AEF97027.1	AEF97027.1	9.2988
heterotetramer	[Methanotorris igneus Kol 5]	AEF96191.1 or AEF95593.1	AEF96191.1 or AEF95593.1	AEF97027.1	AEF97027.1	5.9634
heterotetramer	[Methanotorris igneus Kol 5]	AEF96191.1 or AEF95593.1	AEF97027.1	AEF96191.1 or AEF95593.1	AEF96191.1 or AEF95593.1	5.0337
homotetramer	[Methanotorris igneus Kol 5]	AEF96191.1 or AEF95593.1	AEF96191.1 or AEF95593.1	AEF96191.1 or AEF95593.1	AEF96191.1 or AEF95593.1	1.8813
heterotetramer	[Methanotorris igneus Kol 5]	AEF97027.1	AEF97027.1	AEF96191.1 or AEF95593.1	AEF96191.1 or AEF95593.1	6.764
heterotetramer	[Methanotorris igneus Kol 5]	AEF97027.1	AEF96191.1 or AEF95593.1	AEF96191.1 or AEF95593.1	AEF96191.1 or AEF95593.1	8.2789
heterotetramer	[Methanotorris igneus Kol 5]	AEF96191.1 or AEF95593.1	AEF97027.1	AEF96191.1 or AEF95593.1	AEF96191.1 or AEF95593.1	5.0337
homotetramer	[Methanotorris igneus Kol 5]	AEF96191.1 or AEF95593.1	AEF96191.1 or AEF95593.1	AEF96191.1 or AEF95593.1	AEF96191.1 or AEF95593.1	1.8813
heterotetramer	[Methanotorris igneus Kol 5]	AEF97027.1	AEF97027.1	AEF96191.1 or AEF95593.1	AEF97027.1	9.0994
homotetramer	[Nanohaloarchaea archaeon AB578D14]	2612244885	2612244885	2612244885	2612244885	28.8533
homotetramer	[Nanohaloarchaea archaeon B1Br10_U2g1]	N4531936719564	N4531936719564	N4531936719564	N4531936719564	47.4645
heterotetramer	[Nanohaloarchaea archaeon B1Br10_U2g1]	N4531936719564	N4532750627703	N4531936719564	N4531936719564	47.4953
heterotetramer	[Nanohaloarchaea archaeon B1Br10_U2g1]	N4532750627703	N4531936719564	N4531936719564	N4531936719564	51.7683
heterotetramer	[Nanohaloarchaea archaeon B1Br10_U2g1]	N4532750627703	N4532750627703	N4531936719564	N4531936719564	46.7095
heterotetramer	[Nanohaloarchaea archaeon B1Br10_U2g1]	N4531936719564	N4531936719564	N4531936719564	N4532750627703	45.4367
heterotetramer	[Nanohaloarchaea archaeon B1Br10_U2g1]	N4531936719564	N4532750627703	N4531936719564	N4532750627703	55.6552
heterotetramer	[Nanohaloarchaea archaeon B1Br10_U2g1]	N4532750627703	N4531936719564	N4531936719564	N4532750627703	41.1367
heterotetramer	[Nanohaloarchaea archaeon B1Br10_U2g1]	N4532750627703	N4532750627703	N4531936719564	N4532750627703	49.4429
heterotetramer	[Nanohaloarchaea archaeon B1Br10_U2g1]	N4531936719564	N4531936719564	N4532750627703	N4531936719564	31.7843
heterotetramer	[Nanohaloarchaea archaeon B1Br10_U2g1]	N4531936719564	N4532750627703	N4532750627703	N4531936719564	40.0692
heterotetramer	[Nanohaloarchaea archaeon B1Br10_U2g1]	N4532750627703	N4531936719564	N4532750627703	N4531936719564	46.5059
heterotetramer	[Nanohaloarchaea archaeon B1Br10_U2g1]	N4532750627703	N4532750627703	N4532750627703	N4531936719564	45.0051
heterotetramer	[Nanohaloarchaea archaeon B1Br10_U2g1]	N4531936719564	N4531936719564	N4532750627703	N4532750627703	56.975
heterotetramer	[Nanohaloarchaea archaeon B1Br10_U2g1]	N4531936719564	N4532750627703	N4532750627703	N4532750627703	30.6867
heterotetramer	[Nanohaloarchaea archaeon B1Br10_U2g1]	N4532750627703	N4531936719564	N4532750627703	N4532750627703	46.3551
homotetramer	[Nanohaloarchaea archaeon B1Br10_U2g1]	N4532750627703	N4532750627703	N4532750627703	N4532750627703	42.9206
homotetramer	[Nanohaloarchaea archaeon B1Br10_U2g19]	N4543079230989	N4543079230989	N4543079230989	N4543079230989	44.2535
heterotetramer	[Nanohaloarchaea archaeon B1Br10_U2g21]	N45586728869	N4559769497894	N4559769497894	N45586728869	66.552
heterotetramer	[Nanohaloarchaea archaeon B1Br10_U2g21]	N45529413156	N4555777457974	N4559769497894	N45586728869	44.3674
heterotetramer	[Nanohaloarchaea archaeon B1Br10_U2g21]	N4559769497894	N4555777457974	N4559769497894	N45586728869	50.2999
heterotetramer	[Nanohaloarchaea archaeon B1Br10_U2g21]	N45586728869	N45529413156	N4559769497894	N45586728869	51.3064
heterotetramer	[Nanohaloarchaea archaeon B1Br10_U2g21]	N4555777457974	N45529413156	N4559769497894	N45586728869	45.6233
heterotetramer	[Nanohaloarchaea archaeon B1Br10_U2g21]	N45529413156	N45586728869	N4559769497894	N45586728869	39.6721
heterotetramer	[Nanohaloarchaea archaeon B1Br10_U2g21]	N4559769497894	N4559769497894	N4559769497894	N45586728869	60.9753
heterotetramer	[Nanohaloarchaea archaeon B1Br10_U2g21]	N45529413156	N4559769497894	N4559769497894	N45586728869	56.374
heterotetramer	[Nanohaloarchaea archaeon B1Br10_U2g21]	N4555777457974	N45586728869	N4559769497894	N45586728869	47.1763
heterotetramer	[Nanohaloarchaea archaeon B1Br10_U2g21]	N4555777457974	N4559769497894	N4559769497894	N45586728869	45.2437
heterotetramer	[Nanohaloarchaea archaeon B1Br10_U2g21]	N4559769497894	N4559769497894	N45529413156	N45529413156	50.2
heterotetramer	[Nanohaloarchaea archaeon B1Br10_U2g21]	N45586728869	N4555777457974	N4559769497894	N45586728869	44.6718
heterotetramer	[Nanohaloarchaea archaeon B1Br10_U2g21]	N45529413156	N45529413156	N4559769497894	N45586728869	48.3093
heterotetramer	[Nanohaloarchaea archaeon B1Br10_U2g21]	N4559769497894	N45586728869	N4559769497894	N45586728869	65.5548
heterotetramer	[Nanohaloarchaea archaeon B1Br10_U2g21]	N45586728869	N45586728869	N4559769497894	N4555777457974	41.5371
heterotetramer	[Nanohaloarchaea archaeon B1Br10_U2g21]	N4555777457974	N4555777457974	N4559769497894	N4555777457974	34.0359
heterotetramer	[Nanohaloarchaea archaeon B1Br10_U2g21]	N4559769497894	N45529413156	N4559769497894	N4555777457974	51.8287
heterotetramer	[Nanohaloarchaea archaeon B1Br10_U2g21]	N45586728869	N4559769497894	N4559769497894	N4555777457974	47.2102
heterotetramer	[Nanohaloarchaea archaeon B1Br10_U2g21]	N45529413156	N4555777457974	N4559769497894	N4555777457974	32.5263
heterotetramer	[Nanohaloarchaea archaeon B1Br10_U2g21]	N4559769497894	N4555777457974	N4559769497894	N4555777457974	44.7804
heterotetramer	[Nanohaloarchaea archaeon B1Br10_U2g21]	N45586728869	N45529413156	N4559769497894	N4555777457974	51.4006
heterotetramer	[Nanohaloarchaea archaeon B1Br10_U2g21]	N45529413156	N4559769497894	N45529413156	N45529413156	44.149
heterotetramer	[Nanohaloarchaea archaeon B1Br10_U2g21]	N4555777457974	N45529413156	N4559769497894	N4555777457974	36.4146
heterotetramer	[Nanohaloarchaea archaeon B1Br10_U2g21]	N45529413156	N45586728869	N4559769497894	N4555777457974	50.867
heterotetramer	[Nanohaloarchaea archaeon B1Br10_U2g21]	N4559769497894	N4559769497894	N4559769497894	N4555777457974	57.8943
heterotetramer	[Nanohaloarchaea archaeon B1Br10_U2g21]	N45529413156	N4559769497894	N4559769497894	N4555777457974	55.8648
heterotetramer	[Nanohaloarchaea archaeon B1Br10_U2g21]	N4555777457974	N45586728869	N4559769497894	N4555777457974	23.6368
heterotetramer	[Nanohaloarchaea archaeon B1Br10_U2g21]	N4555777457974	N4559769497894	N4559769497894	N4555777457974	41.0618
heterotetramer	[Nanohaloarchaea archaeon B1Br10_U2g21]	N45586728869	N4555777457974	N4559769497894	N4555777457974	29.2715
heterotetramer	[Nanohaloarchaea archaeon B1Br10_U2g21]	N45529413156	N45529413156	N4559769497894	N4555777457974	47.323
heterotetramer	[Nanohaloarchaea archaeon B1Br10_U2g21]	N4559769497894	N45586728869	N4559769497894	N4555777457974	56.6786
heterotetramer	[Nanohaloarchaea archaeon B1Br10_U2g21]	N45586728869	N45586728869	N45586728869	N45529413156	44.6721
heterotetramer	[Nanohaloarchaea archaeon B1Br10_U2g21]	N4555777457974	N45586728869	N45529413156	N45529413156	35.8937
heterotetramer	[Nanohaloarchaea archaeon B1Br10_U2g21]	N4555777457974	N4555777457974	N45586728869	N45529413156	26.1249
heterotetramer	[Nanohaloarchaea archaeon B1Br10_U2g21]	N4559769497894	N45529413156	N45586728869	N45529413156	45.7392
heterotetramer	[Nanohaloarchaea archaeon B1Br10_U2g21]	N45586728869	N4559769497894	N45586728869	N45529413156	56.2438
heterotetramer	[Nanohaloarchaea archaeon B1Br10_U2g21]	N45529413156	N4555777457974	N45586728869	N45529413156	52.0295
heterotetramer	[Nanohaloarchaea archaeon B1Br10_U2g21]	N4559769497894	N4555777457974	N45586728869	N45529413156	44.7105
heterotetramer	[Nanohaloarchaea archaeon B1Br10_U2g21]	N45586728869	N45529413156	N45586728869	N45529413156	40.6667
heterotetramer	[Nanohaloarchaea archaeon B1Br10_U2g21]	N4555777457974	N45529413156	N45586728869	N45529413156	27.7262
heterotetramer	[Nanohaloarchaea archaeon B1Br10_U2g21]	N45529413156	N45586728869	N45586728869	N45529413156	41.8901
heterotetramer	[Nanohaloarchaea archaeon B1Br10_U2g21]	N4559769497894	N4559769497894	N45586728869	N45529413156	51.7446
heterotetramer	[Nanohaloarchaea archaeon B1Br10_U2g21]	N45529413156	N4559769497894	N45586728869	N45529413156	52.7093
heterotetramer	[Nanohaloarchaea archaeon B1Br10_U2g21]	N4555777457974	N4559769497894	N45529413156	N45529413156	39.1987
heterotetramer	[Nanohaloarchaea archaeon B1Br10_U2g21]	N4555777457974	N45586728869	N45586728869	N45529413156	35.6952
heterotetramer	[Nanohaloarchaea archaeon B1Br10_U2g21]	N4555777457974	N4559769497894	N45586728869	N45529413156	42.5614
heterotetramer	[Nanohaloarchaea archaeon B1Br10_U2g21]	N45586728869	N4555777457974	N45586728869	N45529413156	50.1011
heterotetramer	[Nanohaloarchaea archaeon B1Br10_U2g21]	N45529413156	N45529413156	N45586728869	N45529413156	43.149
heterotetramer	[Nanohaloarchaea archaeon B1Br10_U2g21]	N4559769497894	N45586728869	N45586728869	N45529413156	57.4011
heterotetramer	[Nanohaloarchaea archaeon B1Br10_U2g21]	N45586728869	N45586728869	N45586728869	N4559769497894	53.78
heterotetramer	[Nanohaloarchaea archaeon B1Br10_U2g21]	N4555777457974	N4555777457974	N45586728869	N4559769497894	28.07
heterotetramer	[Nanohaloarchaea archaeon B1Br10_U2g21]	N4559769497894	N45529413156	N45586728869	N4559769497894	52.5965
heterotetramer	[Nanohaloarchaea archaeon B1Br10_U2g21]	N45586728869	N4559769497894	N45586728869	N4559769497894	62.9922
heterotetramer	[Nanohaloarchaea archaeon B1Br10_U2g21]	N45529413156	N4555777457974	N45586728869	N4559769497894	47.6977
heterotetramer	[Nanohaloarchaea archaeon B1Br10_U2g21]	N45586728869	N4555777457974	N45529413156	N45529413156	37.5776
heterotetramer	[Nanohaloarchaea archaeon B1Br10_U2g21]	N4559769497894	N4555777457974	N45586728869	N4559769497894	44.0896
heterotetramer	[Nanohaloarchaea archaeon B1Br10_U2g21]	N45586728869	N45529413156	N45586728869	N4559769497894	55.1056
heterotetramer	[Nanohaloarchaea archaeon B1Br10_U2g21]	N4555777457974	N45529413156	N45586728869	N4559769497894	57.1839
heterotetramer	[Nanohaloarchaea archaeon B1Br10_U2g21]	N45529413156	N45586728869	N45586728869	N4559769497894	58.5325
heterotetramer	[Nanohaloarchaea archaeon B1Br10_U2g21]	N4559769497894	N4559769497894	N45586728869	N4559769497894	63.0008
heterotetramer	[Nanohaloarchaea archaeon B1Br10_U2g21]	N45529413156	N4559769497894	N45586728869	N4559769497894	59.4283
heterotetramer	[Nanohaloarchaea archaeon B1Br10_U2g21]	N4555777457974	N45586728869	N45586728869	N4559769497894	42.2109
heterotetramer	[Nanohaloarchaea archaeon B1Br10_U2g21]	N4555777457974	N4559769497894	N45586728869	N4559769497894	59.4992
heterotetramer	[Nanohaloarchaea archaeon B1Br10_U2g21]	N45586728869	N4555777457974	N45586728869	N4559769497894	48.105
heterotetramer	[Nanohaloarchaea archaeon B1Br10_U2g21]	N45529413156	N45529413156	N45586728869	N4559769497894	61.0182
homotetramer	[Nanohaloarchaea archaeon B1Br10_U2g21]	N45529413156	N45529413156	N45529413156	N45529413156	33.7992
heterotetramer	[Nanohaloarchaea archaeon B1Br10_U2g21]	N4559769497894	N45586728869	N45586728869	N4559769497894	68.8276
homotetramer	[Nanohaloarchaea archaeon B1Br10_U2g21]	N45586728869	N45586728869	N45586728869	N45586728869	42.2515
heterotetramer	[Nanohaloarchaea archaeon B1Br10_U2g21]	N4555777457974	N4555777457974	N45586728869	N45586728869	19.2687
heterotetramer	[Nanohaloarchaea archaeon B1Br10_U2g21]	N4559769497894	N45529413156	N45586728869	N45586728869	40.9844
heterotetramer	[Nanohaloarchaea archaeon B1Br10_U2g21]	N45586728869	N4559769497894	N45586728869	N45586728869	52.3858
heterotetramer	[Nanohaloarchaea archaeon B1Br10_U2g21]	N45529413156	N4555777457974	N45586728869	N45586728869	35.1995
heterotetramer	[Nanohaloarchaea archaeon B1Br10_U2g21]	N4559769497894	N4555777457974	N45586728869	N45586728869	36.6739
heterotetramer	[Nanohaloarchaea archaeon B1Br10_U2g21]	N45586728869	N45529413156	N45586728869	N45586728869	43.9357
heterotetramer	[Nanohaloarchaea archaeon B1Br10_U2g21]	N4555777457974	N45529413156	N45586728869	N45586728869	27.7681
heterotetramer	[Nanohaloarchaea archaeon B1Br10_U2g21]	N45529413156	N45586728869	N45586728869	N45586728869	36.3024
heterotetramer	[Nanohaloarchaea archaeon B1Br10_U2g21]	N4559769497894	N45586728869	N45529413156	N45529413156	53.7813
heterotetramer	[Nanohaloarchaea archaeon B1Br10_U2g21]	N4559769497894	N4559769497894	N45586728869	N45586728869	50.0648
heterotetramer	[Nanohaloarchaea archaeon B1Br10_U2g21]	N45529413156	N4559769497894	N45586728869	N45586728869	48.4532
heterotetramer	[Nanohaloarchaea archaeon B1Br10_U2g21]	N4555777457974	N45586728869	N45586728869	N45586728869	23.2074
heterotetramer	[Nanohaloarchaea archaeon B1Br10_U2g21]	N4555777457974	N4559769497894	N45586728869	N45586728869	39.835
heterotetramer	[Nanohaloarchaea archaeon B1Br10_U2g21]	N45586728869	N4555777457974	N45586728869	N45586728869	36.2538
heterotetramer	[Nanohaloarchaea archaeon B1Br10_U2g21]	N45529413156	N45529413156	N45586728869	N45586728869	41.8162
heterotetramer	[Nanohaloarchaea archaeon B1Br10_U2g21]	N4559769497894	N45586728869	N45586728869	N45586728869	56.192
heterotetramer	[Nanohaloarchaea archaeon B1Br10_U2g21]	N45586728869	N45586728869	N45586728869	N4555777457974	39.6776
heterotetramer	[Nanohaloarchaea archaeon B1Br10_U2g21]	N4555777457974	N4555777457974	N45586728869	N4555777457974	17.3122
heterotetramer	[Nanohaloarchaea archaeon B1Br10_U2g21]	N4559769497894	N45529413156	N45586728869	N4555777457974	43.5529
heterotetramer	[Nanohaloarchaea archaeon B1Br10_U2g21]	N45586728869	N45586728869	N45529413156	N4559769497894	57.2819
heterotetramer	[Nanohaloarchaea archaeon B1Br10_U2g21]	N45586728869	N4559769497894	N45586728869	N4555777457974	49.9502
heterotetramer	[Nanohaloarchaea archaeon B1Br10_U2g21]	N45529413156	N4555777457974	N45586728869	N4555777457974	35.1984
heterotetramer	[Nanohaloarchaea archaeon B1Br10_U2g21]	N4559769497894	N4555777457974	N45586728869	N4555777457974	39.1361
heterotetramer	[Nanohaloarchaea archaeon B1Br10_U2g21]	N45586728869	N45529413156	N45586728869	N4555777457974	47.4318
heterotetramer	[Nanohaloarchaea archaeon B1Br10_U2g21]	N4555777457974	N45529413156	N45586728869	N4555777457974	36.2032
heterotetramer	[Nanohaloarchaea archaeon B1Br10_U2g21]	N45529413156	N45586728869	N45586728869	N4555777457974	33.22
heterotetramer	[Nanohaloarchaea archaeon B1Br10_U2g21]	N4559769497894	N4559769497894	N45586728869	N4555777457974	43.4247
heterotetramer	[Nanohaloarchaea archaeon B1Br10_U2g21]	N45529413156	N4559769497894	N45586728869	N4555777457974	52.2087
heterotetramer	[Nanohaloarchaea archaeon B1Br10_U2g21]	N4555777457974	N45586728869	N45586728869	N4555777457974	27.744
heterotetramer	[Nanohaloarchaea archaeon B1Br10_U2g21]	N4555777457974	N4559769497894	N45586728869	N4555777457974	36.0939
heterotetramer	[Nanohaloarchaea archaeon B1Br10_U2g21]	N4555777457974	N4555777457974	N45529413156	N4559769497894	34.3291
heterotetramer	[Nanohaloarchaea archaeon B1Br10_U2g21]	N45586728869	N4555777457974	N45586728869	N4555777457974	28.8156
heterotetramer	[Nanohaloarchaea archaeon B1Br10_U2g21]	N45529413156	N45529413156	N45586728869	N4555777457974	44.7108
heterotetramer	[Nanohaloarchaea archaeon B1Br10_U2g21]	N4559769497894	N45586728869	N45586728869	N4555777457974	47.4202
heterotetramer	[Nanohaloarchaea archaeon B1Br10_U2g21]	N45586728869	N45586728869	N4555777457974	N45529413156	35.2607
heterotetramer	[Nanohaloarchaea archaeon B1Br10_U2g21]	N4555777457974	N4555777457974	N4555777457974	N45529413156	20.2938
heterotetramer	[Nanohaloarchaea archaeon B1Br10_U2g21]	N4559769497894	N45529413156	N4555777457974	N45529413156	48.5304
heterotetramer	[Nanohaloarchaea archaeon B1Br10_U2g21]	N45586728869	N4559769497894	N4555777457974	N45529413156	55.3039
heterotetramer	[Nanohaloarchaea archaeon B1Br10_U2g21]	N45529413156	N4555777457974	N4555777457974	N45529413156	38.3145
heterotetramer	[Nanohaloarchaea archaeon B1Br10_U2g21]	N4559769497894	N4555777457974	N4555777457974	N45529413156	44.9145
heterotetramer	[Nanohaloarchaea archaeon B1Br10_U2g21]	N45586728869	N45529413156	N4555777457974	N45529413156	48.3326
heterotetramer	[Nanohaloarchaea archaeon B1Br10_U2g21]	N4559769497894	N45529413156	N45529413156	N4559769497894	48.7749
heterotetramer	[Nanohaloarchaea archaeon B1Br10_U2g21]	N45586728869	N45586728869	N45529413156	N45529413156	45.225
heterotetramer	[Nanohaloarchaea archaeon B1Br10_U2g21]	N4555777457974	N45529413156	N4555777457974	N45529413156	29.8909
heterotetramer	[Nanohaloarchaea archaeon B1Br10_U2g21]	N45529413156	N45586728869	N4555777457974	N45529413156	35.7045
heterotetramer	[Nanohaloarchaea archaeon B1Br10_U2g21]	N4559769497894	N4559769497894	N4555777457974	N45529413156	50.4271
heterotetramer	[Nanohaloarchaea archaeon B1Br10_U2g21]	N45529413156	N4559769497894	N4555777457974	N45529413156	49.802
heterotetramer	[Nanohaloarchaea archaeon B1Br10_U2g21]	N4555777457974	N45586728869	N4555777457974	N45529413156	15.4426
heterotetramer	[Nanohaloarchaea archaeon B1Br10_U2g21]	N4555777457974	N4559769497894	N4555777457974	N45529413156	32.5233
heterotetramer	[Nanohaloarchaea archaeon B1Br10_U2g21]	N45586728869	N4555777457974	N4555777457974	N45529413156	37.4461
heterotetramer	[Nanohaloarchaea archaeon B1Br10_U2g21]	N45529413156	N45529413156	N4555777457974	N45529413156	45.5674
heterotetramer	[Nanohaloarchaea archaeon B1Br10_U2g21]	N4559769497894	N45586728869	N4555777457974	N45529413156	47.3247
heterotetramer	[Nanohaloarchaea archaeon B1Br10_U2g21]	N45586728869	N45586728869	N4555777457974	N4559769497894	34.8884
heterotetramer	[Nanohaloarchaea archaeon B1Br10_U2g21]	N45586728869	N4559769497894	N45529413156	N4559769497894	57.6011
heterotetramer	[Nanohaloarchaea archaeon B1Br10_U2g21]	N4555777457974	N4555777457974	N4555777457974	N4559769497894	16.5046
heterotetramer	[Nanohaloarchaea archaeon B1Br10_U2g21]	N4559769497894	N45529413156	N4555777457974	N4559769497894	49.3547
heterotetramer	[Nanohaloarchaea archaeon B1Br10_U2g21]	N45586728869	N4559769497894	N4555777457974	N4559769497894	48.8587
heterotetramer	[Nanohaloarchaea archaeon B1Br10_U2g21]	N45529413156	N4555777457974	N4555777457974	N4559769497894	34.6718
heterotetramer	[Nanohaloarchaea archaeon B1Br10_U2g21]	N4559769497894	N4555777457974	N4555777457974	N4559769497894	33.7287
heterotetramer	[Nanohaloarchaea archaeon B1Br10_U2g21]	N45586728869	N45529413156	N4555777457974	N4559769497894	43.3649
heterotetramer	[Nanohaloarchaea archaeon B1Br10_U2g21]	N4555777457974	N45529413156	N4555777457974	N4559769497894	28.7199
heterotetramer	[Nanohaloarchaea archaeon B1Br10_U2g21]	N45529413156	N45586728869	N4555777457974	N4559769497894	40.1837
heterotetramer	[Nanohaloarchaea archaeon B1Br10_U2g21]	N4559769497894	N4559769497894	N4555777457974	N4559769497894	52.7598
heterotetramer	[Nanohaloarchaea archaeon B1Br10_U2g21]	N45529413156	N4559769497894	N4555777457974	N4559769497894	50.7066
heterotetramer	[Nanohaloarchaea archaeon B1Br10_U2g21]	N45529413156	N4555777457974	N45529413156	N4559769497894	48.5736
heterotetramer	[Nanohaloarchaea archaeon B1Br10_U2g21]	N4555777457974	N45586728869	N4555777457974	N4559769497894	38.6228
heterotetramer	[Nanohaloarchaea archaeon B1Br10_U2g21]	N4555777457974	N4559769497894	N4555777457974	N4559769497894	34.4924
heterotetramer	[Nanohaloarchaea archaeon B1Br10_U2g21]	N45586728869	N4555777457974	N4555777457974	N4559769497894	26.0009
heterotetramer	[Nanohaloarchaea archaeon B1Br10_U2g21]	N45529413156	N45529413156	N4555777457974	N4559769497894	36.2067
heterotetramer	[Nanohaloarchaea archaeon B1Br10_U2g21]	N4559769497894	N45586728869	N4555777457974	N4559769497894	52.3013
heterotetramer	[Nanohaloarchaea archaeon B1Br10_U2g21]	N45586728869	N45586728869	N4555777457974	N45586728869	35.2834
heterotetramer	[Nanohaloarchaea archaeon B1Br10_U2g21]	N4555777457974	N4555777457974	N4555777457974	N45586728869	20.795
heterotetramer	[Nanohaloarchaea archaeon B1Br10_U2g21]	N4559769497894	N45529413156	N4555777457974	N45586728869	48.0203
heterotetramer	[Nanohaloarchaea archaeon B1Br10_U2g21]	N45586728869	N4559769497894	N4555777457974	N45586728869	41.0309
heterotetramer	[Nanohaloarchaea archaeon B1Br10_U2g21]	N45529413156	N4555777457974	N4555777457974	N45586728869	33.1548
heterotetramer	[Nanohaloarchaea archaeon B1Br10_U2g21]	N4559769497894	N4555777457974	N45529413156	N4559769497894	53.4814
heterotetramer	[Nanohaloarchaea archaeon B1Br10_U2g21]	N4559769497894	N4555777457974	N4555777457974	N45586728869	29.7981
heterotetramer	[Nanohaloarchaea archaeon B1Br10_U2g21]	N45586728869	N45529413156	N4555777457974	N45586728869	39.9121
heterotetramer	[Nanohaloarchaea archaeon B1Br10_U2g21]	N4555777457974	N45529413156	N4555777457974	N45586728869	34.3402
heterotetramer	[Nanohaloarchaea archaeon B1Br10_U2g21]	N45529413156	N45586728869	N4555777457974	N45586728869	34.7404
heterotetramer	[Nanohaloarchaea archaeon B1Br10_U2g21]	N4559769497894	N4559769497894	N4555777457974	N45586728869	39.0003
heterotetramer	[Nanohaloarchaea archaeon B1Br10_U2g21]	N45529413156	N4559769497894	N4555777457974	N45586728869	47.2822
heterotetramer	[Nanohaloarchaea archaeon B1Br10_U2g21]	N4555777457974	N45586728869	N4555777457974	N45586728869	24.563
heterotetramer	[Nanohaloarchaea archaeon B1Br10_U2g21]	N4555777457974	N4559769497894	N4555777457974	N45586728869	33.2612
heterotetramer	[Nanohaloarchaea archaeon B1Br10_U2g21]	N45586728869	N4555777457974	N4555777457974	N45586728869	27.2401
heterotetramer	[Nanohaloarchaea archaeon B1Br10_U2g21]	N45529413156	N45529413156	N4555777457974	N45586728869	35.6519
heterotetramer	[Nanohaloarchaea archaeon B1Br10_U2g21]	N45586728869	N45529413156	N45529413156	N4559769497894	45.2804
heterotetramer	[Nanohaloarchaea archaeon B1Br10_U2g21]	N4559769497894	N45586728869	N4555777457974	N45586728869	42.912
heterotetramer	[Nanohaloarchaea archaeon B1Br10_U2g21]	N45586728869	N45586728869	N4555777457974	N4555777457974	26.4413
homotetramer	[Nanohaloarchaea archaeon B1Br10_U2g21]	N4555777457974	N4555777457974	N4555777457974	N4555777457974	15.3221
heterotetramer	[Nanohaloarchaea archaeon B1Br10_U2g21]	N4559769497894	N45529413156	N4555777457974	N4555777457974	28.9394
heterotetramer	[Nanohaloarchaea archaeon B1Br10_U2g21]	N45586728869	N4559769497894	N4555777457974	N4555777457974	35.0991
heterotetramer	[Nanohaloarchaea archaeon B1Br10_U2g21]	N45529413156	N4555777457974	N4555777457974	N4555777457974	23.4995
heterotetramer	[Nanohaloarchaea archaeon B1Br10_U2g21]	N4559769497894	N4555777457974	N4555777457974	N4555777457974	26.8561
heterotetramer	[Nanohaloarchaea archaeon B1Br10_U2g21]	N45586728869	N45529413156	N4555777457974	N4555777457974	34.495
heterotetramer	[Nanohaloarchaea archaeon B1Br10_U2g21]	N4555777457974	N45529413156	N4555777457974	N4555777457974	15.5134
heterotetramer	[Nanohaloarchaea archaeon B1Br10_U2g21]	N45529413156	N45586728869	N4555777457974	N4555777457974	24.1792
heterotetramer	[Nanohaloarchaea archaeon B1Br10_U2g21]	N4555777457974	N45529413156	N45529413156	N4559769497894	45.7255
heterotetramer	[Nanohaloarchaea archaeon B1Br10_U2g21]	N4559769497894	N4559769497894	N4555777457974	N4555777457974	27.3712
heterotetramer	[Nanohaloarchaea archaeon B1Br10_U2g21]	N45529413156	N4559769497894	N4555777457974	N4555777457974	26.2161
heterotetramer	[Nanohaloarchaea archaeon B1Br10_U2g21]	N4555777457974	N45586728869	N4555777457974	N4555777457974	25.3862
heterotetramer	[Nanohaloarchaea archaeon B1Br10_U2g21]	N4555777457974	N4559769497894	N4555777457974	N4555777457974	29.6499
heterotetramer	[Nanohaloarchaea archaeon B1Br10_U2g21]	N45586728869	N4555777457974	N4555777457974	N4555777457974	24.767
heterotetramer	[Nanohaloarchaea archaeon B1Br10_U2g21]	N45529413156	N45529413156	N4555777457974	N4555777457974	29.3771
heterotetramer	[Nanohaloarchaea archaeon B1Br10_U2g21]	N4559769497894	N45586728869	N4555777457974	N4555777457974	37.0265
heterotetramer	[Nanohaloarchaea archaeon B1Br10_U2g21]	N45529413156	N45586728869	N45529413156	N4559769497894	51.1096
heterotetramer	[Nanohaloarchaea archaeon B1Br10_U2g21]	N4559769497894	N4559769497894	N45529413156	N4559769497894	70.4472
heterotetramer	[Nanohaloarchaea archaeon B1Br10_U2g21]	N45529413156	N4559769497894	N45529413156	N4559769497894	65.9675
heterotetramer	[Nanohaloarchaea archaeon B1Br10_U2g21]	N4555777457974	N45586728869	N45529413156	N4559769497894	40.0277
heterotetramer	[Nanohaloarchaea archaeon B1Br10_U2g21]	N4555777457974	N4559769497894	N45529413156	N4559769497894	46.8208
heterotetramer	[Nanohaloarchaea archaeon B1Br10_U2g21]	N4555777457974	N4555777457974	N45529413156	N45529413156	20.1482
heterotetramer	[Nanohaloarchaea archaeon B1Br10_U2g21]	N45586728869	N4555777457974	N45529413156	N4559769497894	42.4112
heterotetramer	[Nanohaloarchaea archaeon B1Br10_U2g21]	N45529413156	N45529413156	N45529413156	N4559769497894	48.8941
heterotetramer	[Nanohaloarchaea archaeon B1Br10_U2g21]	N4559769497894	N45586728869	N45529413156	N4559769497894	67.8541
heterotetramer	[Nanohaloarchaea archaeon B1Br10_U2g21]	N45586728869	N45586728869	N45529413156	N45586728869	38.5217
heterotetramer	[Nanohaloarchaea archaeon B1Br10_U2g21]	N4555777457974	N4555777457974	N45529413156	N45586728869	20.6888
heterotetramer	[Nanohaloarchaea archaeon B1Br10_U2g21]	N4559769497894	N45529413156	N45529413156	N45586728869	47.5301
heterotetramer	[Nanohaloarchaea archaeon B1Br10_U2g21]	N45586728869	N4559769497894	N45529413156	N45586728869	53.9763
heterotetramer	[Nanohaloarchaea archaeon B1Br10_U2g21]	N45529413156	N4555777457974	N45529413156	N45586728869	26.1499
heterotetramer	[Nanohaloarchaea archaeon B1Br10_U2g21]	N4559769497894	N4555777457974	N45529413156	N45586728869	38.05
heterotetramer	[Nanohaloarchaea archaeon B1Br10_U2g21]	N45586728869	N45529413156	N45529413156	N45586728869	40.0804
heterotetramer	[Nanohaloarchaea archaeon B1Br10_U2g21]	N4559769497894	N45529413156	N45529413156	N45529413156	41.9644
heterotetramer	[Nanohaloarchaea archaeon B1Br10_U2g21]	N4555777457974	N45529413156	N45529413156	N45586728869	28.7914
heterotetramer	[Nanohaloarchaea archaeon B1Br10_U2g21]	N45529413156	N45586728869	N45529413156	N45586728869	41.8539
heterotetramer	[Nanohaloarchaea archaeon B1Br10_U2g21]	N4559769497894	N4559769497894	N45529413156	N45586728869	48.8472
heterotetramer	[Nanohaloarchaea archaeon B1Br10_U2g21]	N45529413156	N4559769497894	N45529413156	N45586728869	51.773
heterotetramer	[Nanohaloarchaea archaeon B1Br10_U2g21]	N4555777457974	N45586728869	N45529413156	N45586728869	38.7436
heterotetramer	[Nanohaloarchaea archaeon B1Br10_U2g21]	N4555777457974	N4559769497894	N45529413156	N45586728869	32.4193
heterotetramer	[Nanohaloarchaea archaeon B1Br10_U2g21]	N45586728869	N4555777457974	N45529413156	N45586728869	23.4002
heterotetramer	[Nanohaloarchaea archaeon B1Br10_U2g21]	N45529413156	N45529413156	N45529413156	N45586728869	30.439
heterotetramer	[Nanohaloarchaea archaeon B1Br10_U2g21]	N4559769497894	N45586728869	N45529413156	N45586728869	49.3566
heterotetramer	[Nanohaloarchaea archaeon B1Br10_U2g21]	N45586728869	N45586728869	N45529413156	N4555777457974	39.9094
heterotetramer	[Nanohaloarchaea archaeon B1Br10_U2g21]	N45586728869	N4559769497894	N45529413156	N45529413156	59.7292
heterotetramer	[Nanohaloarchaea archaeon B1Br10_U2g21]	N4555777457974	N4555777457974	N45529413156	N4555777457974	16.21
heterotetramer	[Nanohaloarchaea archaeon B1Br10_U2g21]	N4559769497894	N45529413156	N45529413156	N4555777457974	41.2443
heterotetramer	[Nanohaloarchaea archaeon B1Br10_U2g21]	N45586728869	N4559769497894	N45529413156	N4555777457974	49.6237
heterotetramer	[Nanohaloarchaea archaeon B1Br10_U2g21]	N45529413156	N4555777457974	N45529413156	N4555777457974	22.8119
heterotetramer	[Nanohaloarchaea archaeon B1Br10_U2g21]	N4559769497894	N4555777457974	N45529413156	N4555777457974	37.3234
heterotetramer	[Nanohaloarchaea archaeon B1Br10_U2g21]	N45586728869	N45529413156	N45529413156	N4555777457974	41.2199
heterotetramer	[Nanohaloarchaea archaeon B1Br10_U2g21]	N4555777457974	N45529413156	N45529413156	N4555777457974	21.5147
heterotetramer	[Nanohaloarchaea archaeon B1Br10_U2g21]	N45529413156	N45586728869	N45529413156	N4555777457974	25.2624
heterotetramer	[Nanohaloarchaea archaeon B1Br10_U2g21]	N4559769497894	N4559769497894	N45529413156	N4555777457974	51.7165
heterotetramer	[Nanohaloarchaea archaeon B1Br10_U2g21]	N45529413156	N4559769497894	N45529413156	N4555777457974	48.6524
heterotetramer	[Nanohaloarchaea archaeon B1Br10_U2g21]	N45529413156	N4555777457974	N45529413156	N45529413156	37.8221
heterotetramer	[Nanohaloarchaea archaeon B1Br10_U2g21]	N4555777457974	N45586728869	N45529413156	N4555777457974	33.1725
heterotetramer	[Nanohaloarchaea archaeon B1Br10_U2g21]	N4555777457974	N4559769497894	N45529413156	N4555777457974	24.2685
heterotetramer	[Nanohaloarchaea archaeon B1Br10_U2g21]	N45586728869	N4555777457974	N45529413156	N4555777457974	24.1808
heterotetramer	[Nanohaloarchaea archaeon B1Br10_U2g21]	N45529413156	N45529413156	N45529413156	N4555777457974	42.7047
heterotetramer	[Nanohaloarchaea archaeon B1Br10_U2g21]	N4559769497894	N45586728869	N45529413156	N4555777457974	43.2734
heterotetramer	[Nanohaloarchaea archaeon B1Br10_U2g21]	N45586728869	N45586728869	N4559769497894	N45529413156	55.7809
heterotetramer	[Nanohaloarchaea archaeon B1Br10_U2g21]	N4555777457974	N4555777457974	N4559769497894	N45529413156	30.1067
heterotetramer	[Nanohaloarchaea archaeon B1Br10_U2g21]	N4559769497894	N45529413156	N4559769497894	N45529413156	57.2812
heterotetramer	[Nanohaloarchaea archaeon B1Br10_U2g21]	N45586728869	N4559769497894	N4559769497894	N45529413156	53.9016
heterotetramer	[Nanohaloarchaea archaeon B1Br10_U2g21]	N45529413156	N4555777457974	N4559769497894	N45529413156	45.3804
heterotetramer	[Nanohaloarchaea archaeon B1Br10_U2g21]	N4559769497894	N4555777457974	N45529413156	N45529413156	41.7474
heterotetramer	[Nanohaloarchaea archaeon B1Br10_U2g21]	N4559769497894	N4555777457974	N4559769497894	N45529413156	50.8549
heterotetramer	[Nanohaloarchaea archaeon B1Br10_U2g21]	N45586728869	N45529413156	N4559769497894	N45529413156	59.3824
heterotetramer	[Nanohaloarchaea archaeon B1Br10_U2g21]	N4555777457974	N45529413156	N4559769497894	N45529413156	29.6214
heterotetramer	[Nanohaloarchaea archaeon B1Br10_U2g21]	N45529413156	N45586728869	N4559769497894	N45529413156	59.7673
heterotetramer	[Nanohaloarchaea archaeon B1Br10_U2g21]	N4559769497894	N4559769497894	N4559769497894	N45529413156	63.3903
heterotetramer	[Nanohaloarchaea archaeon B1Br10_U2g21]	N45529413156	N4559769497894	N4559769497894	N45529413156	71.9804
heterotetramer	[Nanohaloarchaea archaeon B1Br10_U2g21]	N4555777457974	N45586728869	N4559769497894	N45529413156	37.6966
heterotetramer	[Nanohaloarchaea archaeon B1Br10_U2g21]	N4555777457974	N4559769497894	N4559769497894	N45529413156	44.9176
heterotetramer	[Nanohaloarchaea archaeon B1Br10_U2g21]	N45586728869	N4555777457974	N4559769497894	N45529413156	35.8403
heterotetramer	[Nanohaloarchaea archaeon B1Br10_U2g21]	N45529413156	N45529413156	N4559769497894	N45529413156	55.3332
heterotetramer	[Nanohaloarchaea archaeon B1Br10_U2g21]	N45586728869	N45529413156	N45529413156	N45529413156	44.6078
heterotetramer	[Nanohaloarchaea archaeon B1Br10_U2g21]	N4559769497894	N45586728869	N4559769497894	N45529413156	58.9087
heterotetramer	[Nanohaloarchaea archaeon B1Br10_U2g21]	N45586728869	N45586728869	N4559769497894	N4559769497894	57.2248
heterotetramer	[Nanohaloarchaea archaeon B1Br10_U2g21]	N4555777457974	N4555777457974	N4559769497894	N4559769497894	40.2633
heterotetramer	[Nanohaloarchaea archaeon B1Br10_U2g21]	N4559769497894	N45529413156	N4559769497894	N4559769497894	61.6942
heterotetramer	[Nanohaloarchaea archaeon B1Br10_U2g21]	N45586728869	N4559769497894	N4559769497894	N4559769497894	66.4732
heterotetramer	[Nanohaloarchaea archaeon B1Br10_U2g21]	N45529413156	N4555777457974	N4559769497894	N4559769497894	48.4316
heterotetramer	[Nanohaloarchaea archaeon B1Br10_U2g21]	N4559769497894	N4555777457974	N4559769497894	N4559769497894	54.2415
heterotetramer	[Nanohaloarchaea archaeon B1Br10_U2g21]	N45586728869	N45529413156	N4559769497894	N4559769497894	57.0635
heterotetramer	[Nanohaloarchaea archaeon B1Br10_U2g21]	N4555777457974	N45529413156	N4559769497894	N4559769497894	53.489
heterotetramer	[Nanohaloarchaea archaeon B1Br10_U2g21]	N45529413156	N45586728869	N4559769497894	N4559769497894	55.759
heterotetramer	[Nanohaloarchaea archaeon B1Br10_U2g21]	N4555777457974	N45529413156	N45529413156	N45529413156	40.5827
homotetramer	[Nanohaloarchaea archaeon B1Br10_U2g21]	N4559769497894	N4559769497894	N4559769497894	N4559769497894	71.3933
heterotetramer	[Nanohaloarchaea archaeon B1Br10_U2g21]	N45529413156	N4559769497894	N4559769497894	N4559769497894	71.766
heterotetramer	[Nanohaloarchaea archaeon B1Br10_U2g21]	N4555777457974	N45586728869	N4559769497894	N4559769497894	53.3494
heterotetramer	[Nanohaloarchaea archaeon B1Br10_U2g21]	N4555777457974	N4559769497894	N4559769497894	N4559769497894	55.1484
heterotetramer	[Nanohaloarchaea archaeon B1Br10_U2g21]	N45586728869	N4555777457974	N4559769497894	N4559769497894	53.78
heterotetramer	[Nanohaloarchaea archaeon B1Br10_U2g21]	N45529413156	N45529413156	N4559769497894	N4559769497894	58.8249
heterotetramer	[Nanohaloarchaea archaeon B1Br10_U2g21]	N4559769497894	N45586728869	N4559769497894	N4559769497894	69.5023
heterotetramer	[Nanohaloarchaea archaeon B1Br10_U2g21]	N45586728869	N45586728869	N4559769497894	N45586728869	56.9126
heterotetramer	[Nanohaloarchaea archaeon B1Br10_U2g21]	N4555777457974	N4555777457974	N4559769497894	N45586728869	35.4029
heterotetramer	[Nanohaloarchaea archaeon B1Br10_U2g21]	N4559769497894	N45529413156	N4559769497894	N45586728869	54.3834
heterotetramer	[Nanohaloarchaea archaeon B1Br10_U2g21]	N45529413156	N45586728869	N45529413156	N45529413156	27.3255
homotetramer	[Nanohaloarchaea archaeon B1Br10_U2g29]	N4561231812515	N4561231812515	N4561231812515	N4561231812515	48.4655
heterotetramer	[Nanohaloarchaea archaeon B1Br10_U2g29]	N4562282223022	N4562282223022	N4561231812515	N4561231812515	54.9907
heterotetramer	[Nanohaloarchaea archaeon B1Br10_U2g29]	N4561231812515	N4562282223022	N4561231812515	N4561231812515	58.9384
heterotetramer	[Nanohaloarchaea archaeon B1Br10_U2g29]	N4562282223022	N4561231812515	N4561231812515	N4561231812515	55.9954
heterotetramer	[Nanohaloarchaea archaeon B1Br10_U2g29]	N4561231812515	N4561231812515	N4561231812515	N4562282223022	41.3653
heterotetramer	[Nanohaloarchaea archaeon B1Br10_U2g29]	N4562282223022	N4562282223022	N4561231812515	N4562282223022	57.4158
heterotetramer	[Nanohaloarchaea archaeon B1Br10_U2g29]	N4561231812515	N4562282223022	N4561231812515	N4562282223022	73.0258
heterotetramer	[Nanohaloarchaea archaeon B1Br10_U2g29]	N4562282223022	N4561231812515	N4561231812515	N4562282223022	51.2272
heterotetramer	[Nanohaloarchaea archaeon B1Br10_U2g29]	N4561231812515	N4561231812515	N4562282223022	N4561231812515	52.8153
heterotetramer	[Nanohaloarchaea archaeon B1Br10_U2g29]	N4562282223022	N4562282223022	N4562282223022	N4561231812515	52.1481
heterotetramer	[Nanohaloarchaea archaeon B1Br10_U2g29]	N4561231812515	N4562282223022	N4562282223022	N4561231812515	67.8078
heterotetramer	[Nanohaloarchaea archaeon B1Br10_U2g29]	N4562282223022	N4561231812515	N4562282223022	N4561231812515	48.4088
heterotetramer	[Nanohaloarchaea archaeon B1Br10_U2g29]	N4561231812515	N4561231812515	N4562282223022	N4562282223022	46.5914
homotetramer	[Nanohaloarchaea archaeon B1Br10_U2g29]	N4562282223022	N4562282223022	N4562282223022	N4562282223022	66.1517
heterotetramer	[Nanohaloarchaea archaeon B1Br10_U2g29]	N4561231812515	N4562282223022	N4562282223022	N4562282223022	72.3639
heterotetramer	[Nanohaloarchaea archaeon B1Br10_U2g29]	N4562282223022	N4561231812515	N4562282223022	N4562282223022	68.7726
heterotetramer	[Nanohaloarchaea archaeon PLBr10_U2g16]	N6651626116458	N6651626116458	N665714950	N6651626116458	57.358
heterotetramer	[Nanohaloarchaea archaeon PLBr10_U2g16]	N665714950	N665714950	N665714950	N6651626116458	51.5639
heterotetramer	[Nanohaloarchaea archaeon PLBr10_U2g16]	N66562296426	N6651626116458	N665714950	N6651626116458	61.9049
heterotetramer	[Nanohaloarchaea archaeon PLBr10_U2g16]	N665714950	N66562296426	N665714950	N6651626116458	56.9198
heterotetramer	[Nanohaloarchaea archaeon PLBr10_U2g16]	N6651626116458	N66562296426	N665714950	N6651626116458	29.1797
heterotetramer	[Nanohaloarchaea archaeon PLBr10_U2g16]	N6651626116458	N665714950	N66562296426	N66562296426	59.9061
heterotetramer	[Nanohaloarchaea archaeon PLBr10_U2g16]	N665714950	N6651626116458	N665714950	N6651626116458	46.1264
heterotetramer	[Nanohaloarchaea archaeon PLBr10_U2g16]	N66562296426	N66562296426	N665714950	N6651626116458	58.0439
heterotetramer	[Nanohaloarchaea archaeon PLBr10_U2g16]	N6651626116458	N665714950	N665714950	N6651626116458	45.6112
heterotetramer	[Nanohaloarchaea archaeon PLBr10_U2g16]	N66562296426	N665714950	N665714950	N6651626116458	48.0746
heterotetramer	[Nanohaloarchaea archaeon PLBr10_U2g16]	N66562296426	N665714950	N66562296426	N66562296426	63.6267
heterotetramer	[Nanohaloarchaea archaeon PLBr10_U2g16]	N6651626116458	N6651626116458	N66562296426	N665714950	48.076
heterotetramer	[Nanohaloarchaea archaeon PLBr10_U2g16]	N6651626116458	N6651626116458	N6651626116458	N66562296426	55.6438
heterotetramer	[Nanohaloarchaea archaeon PLBr10_U2g16]	N665714950	N665714950	N6651626116458	N66562296426	50.0026
heterotetramer	[Nanohaloarchaea archaeon PLBr10_U2g16]	N66562296426	N6651626116458	N6651626116458	N66562296426	43.9789
heterotetramer	[Nanohaloarchaea archaeon PLBr10_U2g16]	N665714950	N66562296426	N6651626116458	N66562296426	53.6692
heterotetramer	[Nanohaloarchaea archaeon PLBr10_U2g16]	N6651626116458	N66562296426	N6651626116458	N66562296426	49.1401
heterotetramer	[Nanohaloarchaea archaeon PLBr10_U2g16]	N6651626116458	N6651626116458	N66562296426	N66562296426	42.1534
heterotetramer	[Nanohaloarchaea archaeon PLBr10_U2g16]	N665714950	N6651626116458	N6651626116458	N66562296426	50.3149
heterotetramer	[Nanohaloarchaea archaeon PLBr10_U2g16]	N66562296426	N66562296426	N6651626116458	N66562296426	58.2428
heterotetramer	[Nanohaloarchaea archaeon PLBr10_U2g16]	N6651626116458	N665714950	N6651626116458	N66562296426	58.7116
heterotetramer	[Nanohaloarchaea archaeon PLBr10_U2g16]	N66562296426	N665714950	N6651626116458	N66562296426	53.1351
heterotetramer	[Nanohaloarchaea archaeon PLBr10_U2g16]	N6651626116458	N6651626116458	N6651626116458	N665714950	34.5397
heterotetramer	[Nanohaloarchaea archaeon PLBr10_U2g16]	N665714950	N665714950	N66562296426	N665714950	60.1468
heterotetramer	[Nanohaloarchaea archaeon PLBr10_U2g16]	N665714950	N665714950	N6651626116458	N665714950	55.8572
heterotetramer	[Nanohaloarchaea archaeon PLBr10_U2g16]	N66562296426	N6651626116458	N6651626116458	N665714950	50.358
heterotetramer	[Nanohaloarchaea archaeon PLBr10_U2g16]	N665714950	N66562296426	N6651626116458	N665714950	63.0304
heterotetramer	[Nanohaloarchaea archaeon PLBr10_U2g16]	N6651626116458	N66562296426	N6651626116458	N665714950	51.5552
heterotetramer	[Nanohaloarchaea archaeon PLBr10_U2g16]	N665714950	N6651626116458	N6651626116458	N665714950	49.5647
heterotetramer	[Nanohaloarchaea archaeon PLBr10_U2g16]	N66562296426	N66562296426	N6651626116458	N665714950	73.2493
heterotetramer	[Nanohaloarchaea archaeon PLBr10_U2g16]	N6651626116458	N665714950	N6651626116458	N665714950	58.727
heterotetramer	[Nanohaloarchaea archaeon PLBr10_U2g16]	N66562296426	N6651626116458	N66562296426	N665714950	54.5123
heterotetramer	[Nanohaloarchaea archaeon PLBr10_U2g16]	N66562296426	N665714950	N6651626116458	N665714950	58.3473
heterotetramer	[Nanohaloarchaea archaeon PLBr10_U2g16]	N665714950	N66562296426	N66562296426	N665714950	62.7274
heterotetramer	[Nanohaloarchaea archaeon PLBr10_U2g16]	N6651626116458	N66562296426	N66562296426	N665714950	57.0598
homotetramer	[Nanohaloarchaea archaeon PLBr10_U2g16]	N6651626116458	N6651626116458	N6651626116458	N6651626116458	35.2173
heterotetramer	[Nanohaloarchaea archaeon PLBr10_U2g16]	N665714950	N665714950	N6651626116458	N6651626116458	63.1199
heterotetramer	[Nanohaloarchaea archaeon PLBr10_U2g16]	N66562296426	N6651626116458	N6651626116458	N6651626116458	50.3789
heterotetramer	[Nanohaloarchaea archaeon PLBr10_U2g16]	N665714950	N66562296426	N6651626116458	N6651626116458	55.0569
heterotetramer	[Nanohaloarchaea archaeon PLBr10_U2g16]	N6651626116458	N66562296426	N6651626116458	N6651626116458	49.4269
heterotetramer	[Nanohaloarchaea archaeon PLBr10_U2g16]	N665714950	N6651626116458	N6651626116458	N6651626116458	53.8859
heterotetramer	[Nanohaloarchaea archaeon PLBr10_U2g16]	N66562296426	N66562296426	N6651626116458	N6651626116458	56.2098
heterotetramer	[Nanohaloarchaea archaeon PLBr10_U2g16]	N665714950	N6651626116458	N66562296426	N665714950	45.0793
heterotetramer	[Nanohaloarchaea archaeon PLBr10_U2g16]	N6651626116458	N665714950	N6651626116458	N6651626116458	37.898
heterotetramer	[Nanohaloarchaea archaeon PLBr10_U2g16]	N66562296426	N665714950	N6651626116458	N6651626116458	52.6946
heterotetramer	[Nanohaloarchaea archaeon PLBr10_U2g16]	N66562296426	N66562296426	N66562296426	N665714950	56.499
heterotetramer	[Nanohaloarchaea archaeon PLBr10_U2g16]	N6651626116458	N665714950	N66562296426	N665714950	47.0742
heterotetramer	[Nanohaloarchaea archaeon PLBr10_U2g16]	N66562296426	N665714950	N66562296426	N665714950	66.2252
heterotetramer	[Nanohaloarchaea archaeon PLBr10_U2g16]	N6651626116458	N6651626116458	N66562296426	N6651626116458	55.731
heterotetramer	[Nanohaloarchaea archaeon PLBr10_U2g16]	N665714950	N665714950	N66562296426	N66562296426	56.2522
heterotetramer	[Nanohaloarchaea archaeon PLBr10_U2g16]	N665714950	N665714950	N66562296426	N6651626116458	58.0918
heterotetramer	[Nanohaloarchaea archaeon PLBr10_U2g16]	N66562296426	N6651626116458	N66562296426	N6651626116458	55.107
heterotetramer	[Nanohaloarchaea archaeon PLBr10_U2g16]	N665714950	N66562296426	N66562296426	N6651626116458	55.547
heterotetramer	[Nanohaloarchaea archaeon PLBr10_U2g16]	N6651626116458	N66562296426	N66562296426	N6651626116458	56.948
heterotetramer	[Nanohaloarchaea archaeon PLBr10_U2g16]	N665714950	N6651626116458	N66562296426	N6651626116458	52.9907
heterotetramer	[Nanohaloarchaea archaeon PLBr10_U2g16]	N66562296426	N66562296426	N66562296426	N6651626116458	55.4774
heterotetramer	[Nanohaloarchaea archaeon PLBr10_U2g16]	N6651626116458	N665714950	N66562296426	N6651626116458	52.5413
heterotetramer	[Nanohaloarchaea archaeon PLBr10_U2g16]	N66562296426	N6651626116458	N66562296426	N66562296426	58.2451
heterotetramer	[Nanohaloarchaea archaeon PLBr10_U2g16]	N66562296426	N665714950	N66562296426	N6651626116458	55.4156
heterotetramer	[Nanohaloarchaea archaeon PLBr10_U2g16]	N6651626116458	N6651626116458	N665714950	N66562296426	40.951
heterotetramer	[Nanohaloarchaea archaeon PLBr10_U2g16]	N665714950	N665714950	N665714950	N66562296426	49.2977
heterotetramer	[Nanohaloarchaea archaeon PLBr10_U2g16]	N66562296426	N6651626116458	N665714950	N66562296426	46.8982
heterotetramer	[Nanohaloarchaea archaeon PLBr10_U2g16]	N665714950	N66562296426	N66562296426	N66562296426	58.7851
heterotetramer	[Nanohaloarchaea archaeon PLBr10_U2g16]	N665714950	N66562296426	N665714950	N66562296426	58.4959
heterotetramer	[Nanohaloarchaea archaeon PLBr10_U2g16]	N6651626116458	N66562296426	N665714950	N66562296426	43.6558
heterotetramer	[Nanohaloarchaea archaeon PLBr10_U2g16]	N665714950	N6651626116458	N665714950	N66562296426	47.0724
heterotetramer	[Nanohaloarchaea archaeon PLBr10_U2g16]	N66562296426	N66562296426	N665714950	N66562296426	54.2587
heterotetramer	[Nanohaloarchaea archaeon PLBr10_U2g16]	N6651626116458	N665714950	N665714950	N66562296426	34.8689
heterotetramer	[Nanohaloarchaea archaeon PLBr10_U2g16]	N66562296426	N665714950	N665714950	N66562296426	56.3344
heterotetramer	[Nanohaloarchaea archaeon PLBr10_U2g16]	N6651626116458	N66562296426	N66562296426	N66562296426	56.1209
heterotetramer	[Nanohaloarchaea archaeon PLBr10_U2g16]	N6651626116458	N6651626116458	N665714950	N665714950	38.3259
homotetramer	[Nanohaloarchaea archaeon PLBr10_U2g16]	N665714950	N665714950	N665714950	N665714950	48.4071
heterotetramer	[Nanohaloarchaea archaeon PLBr10_U2g16]	N66562296426	N6651626116458	N665714950	N665714950	54.7249
heterotetramer	[Nanohaloarchaea archaeon PLBr10_U2g16]	N665714950	N66562296426	N665714950	N665714950	64.5064
heterotetramer	[Nanohaloarchaea archaeon PLBr10_U2g16]	N6651626116458	N66562296426	N665714950	N665714950	47.3072
heterotetramer	[Nanohaloarchaea archaeon PLBr10_U2g16]	N665714950	N6651626116458	N665714950	N665714950	49.8793
heterotetramer	[Nanohaloarchaea archaeon PLBr10_U2g16]	N66562296426	N66562296426	N665714950	N665714950	51.7585
heterotetramer	[Nanohaloarchaea archaeon PLBr10_U2g16]	N665714950	N6651626116458	N66562296426	N66562296426	54.5676
heterotetramer	[Nanohaloarchaea archaeon PLBr10_U2g16]	N6651626116458	N665714950	N665714950	N665714950	46.4182
heterotetramer	[Nanohaloarchaea archaeon PLBr10_U2g16]	N66562296426	N665714950	N665714950	N665714950	55.9657
homotetramer	[Nanohaloarchaea archaeon PLBr10_U2g16]	N66562296426	N66562296426	N66562296426	N66562296426	61.9247
heterotetramer	[candidate divison MSBL1 archaeon SCGCAAA259B11]	KXA90661.1	KXA90683.1	KXA90661.1	KXA90238.1	23.3031
heterotetramer	[candidate divison MSBL1 archaeon SCGCAAA259B11]	KXA90238.1	KXA90661.1	KXA90661.1	KXA90683.1	16.6586
heterotetramer	[candidate divison MSBL1 archaeon SCGCAAA259B11]	KXA90661.1	KXA90238.1	KXA90661.1	KXA90683.1	29.4907
heterotetramer	[candidate divison MSBL1 archaeon SCGCAAA259B11]	KXA90683.1	KXA88990.1	KXA90661.1	KXA90683.1	28.1041
heterotetramer	[candidate divison MSBL1 archaeon SCGCAAA259B11]	KXA88990.1	KXA90683.1	KXA90661.1	KXA90683.1	14.2953
heterotetramer	[candidate divison MSBL1 archaeon SCGCAAA259B11]	KXA90683.1	KXA90661.1	KXA90661.1	KXA90683.1	14.6749
heterotetramer	[candidate divison MSBL1 archaeon SCGCAAA259B11]	KXA90238.1	KXA88990.1	KXA90661.1	KXA90661.1	15.9035
heterotetramer	[candidate divison MSBL1 archaeon SCGCAAA259B11]	KXA90238.1	KXA88990.1	KXA90661.1	KXA90683.1	17.1342
heterotetramer	[candidate divison MSBL1 archaeon SCGCAAA259B11]	KXA90683.1	KXA90683.1	KXA90661.1	KXA90683.1	24.2728
heterotetramer	[candidate divison MSBL1 archaeon SCGCAAA259B11]	KXA90238.1	KXA90238.1	KXA90661.1	KXA90683.1	29.0223
heterotetramer	[candidate divison MSBL1 archaeon SCGCAAA259B11]	KXA90661.1	KXA88990.1	KXA90661.1	KXA90683.1	27.7221
heterotetramer	[candidate divison MSBL1 archaeon SCGCAAA259B11]	KXA88990.1	KXA90238.1	KXA90661.1	KXA90683.1	25.3146
heterotetramer	[candidate divison MSBL1 archaeon SCGCAAA259B11]	KXA90661.1	KXA90661.1	KXA90661.1	KXA90683.1	26.3581
heterotetramer	[candidate divison MSBL1 archaeon SCGCAAA259B11]	KXA88990.1	KXA88990.1	KXA90661.1	KXA90683.1	25.6269
heterotetramer	[candidate divison MSBL1 archaeon SCGCAAA259B11]	KXA90683.1	KXA90683.1	KXA90661.1	KXA90661.1	33.3372
heterotetramer	[candidate divison MSBL1 archaeon SCGCAAA259B11]	KXA90683.1	KXA90238.1	KXA90661.1	KXA90683.1	16.5186
heterotetramer	[candidate divison MSBL1 archaeon SCGCAAA259B11]	KXA90238.1	KXA90683.1	KXA90661.1	KXA90683.1	24.3585
heterotetramer	[candidate divison MSBL1 archaeon SCGCAAA259B11]	KXA88990.1	KXA90661.1	KXA90661.1	KXA90683.1	20.6281
heterotetramer	[candidate divison MSBL1 archaeon SCGCAAA259B11]	KXA90661.1	KXA90683.1	KXA90661.1	KXA90683.1	9.6148
heterotetramer	[candidate divison MSBL1 archaeon SCGCAAA259B11]	KXA90238.1	KXA90238.1	KXA90661.1	KXA90661.1	23.8836
heterotetramer	[candidate divison MSBL1 archaeon SCGCAAA259B11]	KXA90661.1	KXA88990.1	KXA90661.1	KXA90661.1	24.7904
heterotetramer	[candidate divison MSBL1 archaeon SCGCAAA259B11]	KXA88990.1	KXA90238.1	KXA90661.1	KXA90661.1	27.0863
homotetramer	[candidate divison MSBL1 archaeon SCGCAAA259B11]	KXA90661.1	KXA90661.1	KXA90661.1	KXA90661.1	19.2131
heterotetramer	[candidate divison MSBL1 archaeon SCGCAAA259B11]	KXA88990.1	KXA88990.1	KXA90661.1	KXA90661.1	45.1155
heterotetramer	[candidate divison MSBL1 archaeon SCGCAAA259B11]	KXA90683.1	KXA90238.1	KXA90661.1	KXA90661.1	31.0783
heterotetramer	[candidate divison MSBL1 archaeon SCGCAAA259B11]	KXA90238.1	KXA90683.1	KXA90661.1	KXA90661.1	25.6843
heterotetramer	[candidate divison MSBL1 archaeon SCGCAAA259B11]	KXA88990.1	KXA90661.1	KXA90661.1	KXA90661.1	5.964
heterotetramer	[candidate divison MSBL1 archaeon SCGCAAA259B11]	KXA90238.1	KXA90661.1	KXA88990.1	KXA90661.1	31.9773
heterotetramer	[candidate divison MSBL1 archaeon SCGCAAA259B11]	KXA90661.1	KXA90238.1	KXA88990.1	KXA90661.1	32.2491
heterotetramer	[candidate divison MSBL1 archaeon SCGCAAA259B11]	KXA90683.1	KXA88990.1	KXA88990.1	KXA90661.1	32.9392
heterotetramer	[candidate divison MSBL1 archaeon SCGCAAA259B11]	KXA88990.1	KXA90683.1	KXA88990.1	KXA90661.1	37.8622
heterotetramer	[candidate divison MSBL1 archaeon SCGCAAA259B11]	KXA90683.1	KXA90661.1	KXA88990.1	KXA90661.1	35.7918
heterotetramer	[candidate divison MSBL1 archaeon SCGCAAA259B11]	KXA90661.1	KXA90683.1	KXA90661.1	KXA90661.1	32.6643
heterotetramer	[candidate divison MSBL1 archaeon SCGCAAA259B11]	KXA90238.1	KXA88990.1	KXA88990.1	KXA90661.1	40.411
heterotetramer	[candidate divison MSBL1 archaeon SCGCAAA259B11]	KXA90683.1	KXA90683.1	KXA88990.1	KXA90661.1	37.1127
heterotetramer	[candidate divison MSBL1 archaeon SCGCAAA259B11]	KXA90238.1	KXA90238.1	KXA88990.1	KXA90661.1	34.0132
heterotetramer	[candidate divison MSBL1 archaeon SCGCAAA259B11]	KXA90661.1	KXA88990.1	KXA88990.1	KXA90661.1	31.6644
heterotetramer	[candidate divison MSBL1 archaeon SCGCAAA259B11]	KXA88990.1	KXA90238.1	KXA88990.1	KXA90661.1	34.2279
heterotetramer	[candidate divison MSBL1 archaeon SCGCAAA259B11]	KXA90661.1	KXA90661.1	KXA88990.1	KXA90661.1	19.289
heterotetramer	[candidate divison MSBL1 archaeon SCGCAAA259B11]	KXA88990.1	KXA88990.1	KXA88990.1	KXA90661.1	25.1236
heterotetramer	[candidate divison MSBL1 archaeon SCGCAAA259B11]	KXA90683.1	KXA90238.1	KXA88990.1	KXA90661.1	36.037
heterotetramer	[candidate divison MSBL1 archaeon SCGCAAA259B11]	KXA90238.1	KXA90683.1	KXA88990.1	KXA90661.1	19.5745
heterotetramer	[candidate divison MSBL1 archaeon SCGCAAA259B11]	KXA88990.1	KXA90661.1	KXA88990.1	KXA90661.1	9.1939
heterotetramer	[candidate divison MSBL1 archaeon SCGCAAA259B11]	KXA90661.1	KXA90683.1	KXA88990.1	KXA90661.1	27.2939
heterotetramer	[candidate divison MSBL1 archaeon SCGCAAA259B11]	KXA90238.1	KXA90661.1	KXA90661.1	KXA90661.1	27.4634
heterotetramer	[candidate divison MSBL1 archaeon SCGCAAA259B11]	KXA90238.1	KXA90661.1	KXA88990.1	KXA88990.1	15.5383
heterotetramer	[candidate divison MSBL1 archaeon SCGCAAA259B11]	KXA90661.1	KXA90238.1	KXA88990.1	KXA88990.1	25.0303
heterotetramer	[candidate divison MSBL1 archaeon SCGCAAA259B11]	KXA90683.1	KXA88990.1	KXA88990.1	KXA88990.1	30.238
heterotetramer	[candidate divison MSBL1 archaeon SCGCAAA259B11]	KXA88990.1	KXA90683.1	KXA88990.1	KXA88990.1	29.9252
heterotetramer	[candidate divison MSBL1 archaeon SCGCAAA259B11]	KXA90683.1	KXA90661.1	KXA88990.1	KXA88990.1	6.3775
heterotetramer	[candidate divison MSBL1 archaeon SCGCAAA259B11]	KXA90238.1	KXA88990.1	KXA88990.1	KXA88990.1	29.0066
heterotetramer	[candidate divison MSBL1 archaeon SCGCAAA259B11]	KXA90683.1	KXA90683.1	KXA88990.1	KXA88990.1	32.3954
heterotetramer	[candidate divison MSBL1 archaeon SCGCAAA259B11]	KXA90238.1	KXA90238.1	KXA88990.1	KXA88990.1	24.8253
heterotetramer	[candidate divison MSBL1 archaeon SCGCAAA259B11]	KXA90661.1	KXA88990.1	KXA88990.1	KXA88990.1	32.6799
heterotetramer	[candidate divison MSBL1 archaeon SCGCAAA259B11]	KXA88990.1	KXA90238.1	KXA88990.1	KXA88990.1	35.2559
heterotetramer	[candidate divison MSBL1 archaeon SCGCAAA259B11]	KXA90661.1	KXA90661.1	KXA88990.1	KXA88990.1	24.9897
homotetramer	[candidate divison MSBL1 archaeon SCGCAAA259B11]	KXA88990.1	KXA88990.1	KXA88990.1	KXA88990.1	16.1888
heterotetramer	[candidate divison MSBL1 archaeon SCGCAAA259B11]	KXA90683.1	KXA90238.1	KXA88990.1	KXA88990.1	26.0236
heterotetramer	[candidate divison MSBL1 archaeon SCGCAAA259B11]	KXA90238.1	KXA90683.1	KXA88990.1	KXA88990.1	22.7775
heterotetramer	[candidate divison MSBL1 archaeon SCGCAAA259B11]	KXA88990.1	KXA90661.1	KXA88990.1	KXA88990.1	18.8989
heterotetramer	[candidate divison MSBL1 archaeon SCGCAAA259B11]	KXA90661.1	KXA90683.1	KXA88990.1	KXA88990.1	29.2073
heterotetramer	[candidate divison MSBL1 archaeon SCGCAAA259B11]	KXA90238.1	KXA90661.1	KXA88990.1	KXA90238.1	23.0272
heterotetramer	[candidate divison MSBL1 archaeon SCGCAAA259B11]	KXA90661.1	KXA90238.1	KXA88990.1	KXA90238.1	35.3886
heterotetramer	[candidate divison MSBL1 archaeon SCGCAAA259B11]	KXA90683.1	KXA88990.1	KXA88990.1	KXA90238.1	28.0057
heterotetramer	[candidate divison MSBL1 archaeon SCGCAAA259B11]	KXA88990.1	KXA90683.1	KXA88990.1	KXA90238.1	20.8811
heterotetramer	[candidate divison MSBL1 archaeon SCGCAAA259B11]	KXA90683.1	KXA90661.1	KXA88990.1	KXA90238.1	26.7222
heterotetramer	[candidate divison MSBL1 archaeon SCGCAAA259B11]	KXA90238.1	KXA88990.1	KXA88990.1	KXA90238.1	31.6893
heterotetramer	[candidate divison MSBL1 archaeon SCGCAAA259B11]	KXA90683.1	KXA90683.1	KXA88990.1	KXA90238.1	26.8239
heterotetramer	[candidate divison MSBL1 archaeon SCGCAAA259B11]	KXA90238.1	KXA90238.1	KXA88990.1	KXA90238.1	28.2826
heterotetramer	[candidate divison MSBL1 archaeon SCGCAAA259B11]	KXA90661.1	KXA88990.1	KXA88990.1	KXA90238.1	25.4229
heterotetramer	[candidate divison MSBL1 archaeon SCGCAAA259B11]	KXA88990.1	KXA90238.1	KXA88990.1	KXA90238.1	38.6363
heterotetramer	[candidate divison MSBL1 archaeon SCGCAAA259B11]	KXA90661.1	KXA90661.1	KXA88990.1	KXA90238.1	17.816
heterotetramer	[candidate divison MSBL1 archaeon SCGCAAA259B11]	KXA88990.1	KXA88990.1	KXA88990.1	KXA90238.1	24.4964
heterotetramer	[candidate divison MSBL1 archaeon SCGCAAA259B11]	KXA90683.1	KXA90238.1	KXA88990.1	KXA90238.1	34.6004
heterotetramer	[candidate divison MSBL1 archaeon SCGCAAA259B11]	KXA90238.1	KXA90683.1	KXA88990.1	KXA90238.1	23.3893
heterotetramer	[candidate divison MSBL1 archaeon SCGCAAA259B11]	KXA88990.1	KXA90661.1	KXA88990.1	KXA90238.1	18.4228
heterotetramer	[candidate divison MSBL1 archaeon SCGCAAA259B11]	KXA90661.1	KXA90683.1	KXA88990.1	KXA90238.1	25.7907
heterotetramer	[candidate divison MSBL1 archaeon SCGCAAA259B11]	KXA90238.1	KXA90661.1	KXA88990.1	KXA90683.1	29.4275
heterotetramer	[candidate divison MSBL1 archaeon SCGCAAA259B11]	KXA90661.1	KXA90238.1	KXA88990.1	KXA90683.1	26.6178
heterotetramer	[candidate divison MSBL1 archaeon SCGCAAA259B11]	KXA90683.1	KXA88990.1	KXA88990.1	KXA90683.1	29.1278
heterotetramer	[candidate divison MSBL1 archaeon SCGCAAA259B11]	KXA88990.1	KXA90683.1	KXA88990.1	KXA90683.1	32.2496
heterotetramer	[candidate divison MSBL1 archaeon SCGCAAA259B11]	KXA90683.1	KXA90661.1	KXA88990.1	KXA90683.1	6.4763
heterotetramer	[candidate divison MSBL1 archaeon SCGCAAA259B11]	KXA90238.1	KXA88990.1	KXA88990.1	KXA90683.1	27.0332
heterotetramer	[candidate divison MSBL1 archaeon SCGCAAA259B11]	KXA90683.1	KXA90683.1	KXA88990.1	KXA90683.1	40.9793
heterotetramer	[candidate divison MSBL1 archaeon SCGCAAA259B11]	KXA90238.1	KXA90238.1	KXA88990.1	KXA90683.1	24.9223
heterotetramer	[candidate divison MSBL1 archaeon SCGCAAA259B11]	KXA90661.1	KXA88990.1	KXA88990.1	KXA90683.1	23.5176
heterotetramer	[candidate divison MSBL1 archaeon SCGCAAA259B11]	KXA88990.1	KXA90238.1	KXA88990.1	KXA90683.1	35.2046
heterotetramer	[candidate divison MSBL1 archaeon SCGCAAA259B11]	KXA90661.1	KXA90661.1	KXA88990.1	KXA90683.1	12.0402
heterotetramer	[candidate divison MSBL1 archaeon SCGCAAA259B11]	KXA88990.1	KXA88990.1	KXA88990.1	KXA90683.1	10.2639
heterotetramer	[candidate divison MSBL1 archaeon SCGCAAA259B11]	KXA90683.1	KXA90238.1	KXA88990.1	KXA90683.1	34.0045
heterotetramer	[candidate divison MSBL1 archaeon SCGCAAA259B11]	KXA90238.1	KXA90683.1	KXA88990.1	KXA90683.1	23.0221
heterotetramer	[candidate divison MSBL1 archaeon SCGCAAA259B11]	KXA88990.1	KXA90661.1	KXA88990.1	KXA90683.1	4.6013
heterotetramer	[candidate divison MSBL1 archaeon SCGCAAA259B11]	KXA90661.1	KXA90683.1	KXA88990.1	KXA90683.1	7.2431
heterotetramer	[candidate divison MSBL1 archaeon SCGCAAA259B11]	KXA90238.1	KXA90661.1	KXA90238.1	KXA90661.1	25.1442
heterotetramer	[candidate divison MSBL1 archaeon SCGCAAA259B11]	KXA90661.1	KXA90238.1	KXA90238.1	KXA90661.1	9.9861
heterotetramer	[candidate divison MSBL1 archaeon SCGCAAA259B11]	KXA90683.1	KXA88990.1	KXA90238.1	KXA90661.1	29.1806
heterotetramer	[candidate divison MSBL1 archaeon SCGCAAA259B11]	KXA88990.1	KXA90683.1	KXA90238.1	KXA90661.1	25.6857
heterotetramer	[candidate divison MSBL1 archaeon SCGCAAA259B11]	KXA90683.1	KXA90661.1	KXA90238.1	KXA90661.1	33.0265
heterotetramer	[candidate divison MSBL1 archaeon SCGCAAA259B11]	KXA90238.1	KXA88990.1	KXA90238.1	KXA90661.1	29.6867
heterotetramer	[candidate divison MSBL1 archaeon SCGCAAA259B11]	KXA90683.1	KXA90683.1	KXA90238.1	KXA90661.1	30.4218
heterotetramer	[candidate divison MSBL1 archaeon SCGCAAA259B11]	KXA90238.1	KXA90238.1	KXA90238.1	KXA90661.1	31.2457
heterotetramer	[candidate divison MSBL1 archaeon SCGCAAA259B11]	KXA90661.1	KXA88990.1	KXA90238.1	KXA90661.1	19.7577
heterotetramer	[candidate divison MSBL1 archaeon SCGCAAA259B11]	KXA88990.1	KXA90238.1	KXA90238.1	KXA90661.1	25.9486
heterotetramer	[candidate divison MSBL1 archaeon SCGCAAA259B11]	KXA90661.1	KXA90661.1	KXA90238.1	KXA90661.1	13.0979
heterotetramer	[candidate divison MSBL1 archaeon SCGCAAA259B11]	KXA88990.1	KXA88990.1	KXA90238.1	KXA90661.1	27.5474
heterotetramer	[candidate divison MSBL1 archaeon SCGCAAA259B11]	KXA90683.1	KXA90238.1	KXA90238.1	KXA90661.1	30.8967
heterotetramer	[candidate divison MSBL1 archaeon SCGCAAA259B11]	KXA90238.1	KXA90683.1	KXA90238.1	KXA90661.1	28.9651
heterotetramer	[candidate divison MSBL1 archaeon SCGCAAA259B11]	KXA88990.1	KXA90661.1	KXA90238.1	KXA90661.1	12.7346
heterotetramer	[candidate divison MSBL1 archaeon SCGCAAA259B11]	KXA90661.1	KXA90683.1	KXA90238.1	KXA90661.1	15.7778
heterotetramer	[candidate divison MSBL1 archaeon SCGCAAA259B11]	KXA90238.1	KXA90661.1	KXA90238.1	KXA88990.1	24.7298
heterotetramer	[candidate divison MSBL1 archaeon SCGCAAA259B11]	KXA90661.1	KXA90238.1	KXA90238.1	KXA88990.1	27.9427
heterotetramer	[candidate divison MSBL1 archaeon SCGCAAA259B11]	KXA90683.1	KXA88990.1	KXA90238.1	KXA88990.1	31.5795
heterotetramer	[candidate divison MSBL1 archaeon SCGCAAA259B11]	KXA88990.1	KXA90683.1	KXA90238.1	KXA88990.1	31.4656
heterotetramer	[candidate divison MSBL1 archaeon SCGCAAA259B11]	KXA90683.1	KXA90661.1	KXA90238.1	KXA88990.1	32.734
heterotetramer	[candidate divison MSBL1 archaeon SCGCAAA259B11]	KXA90238.1	KXA88990.1	KXA90238.1	KXA88990.1	25.1551
heterotetramer	[candidate divison MSBL1 archaeon SCGCAAA259B11]	KXA90683.1	KXA90683.1	KXA90238.1	KXA88990.1	24.7531
heterotetramer	[candidate divison MSBL1 archaeon SCGCAAA259B11]	KXA90238.1	KXA90238.1	KXA90238.1	KXA88990.1	16.6361
heterotetramer	[candidate divison MSBL1 archaeon SCGCAAA259B11]	KXA90661.1	KXA88990.1	KXA90238.1	KXA88990.1	10.7281
heterotetramer	[candidate divison MSBL1 archaeon SCGCAAA259B11]	KXA88990.1	KXA90238.1	KXA90238.1	KXA88990.1	34.4079
heterotetramer	[candidate divison MSBL1 archaeon SCGCAAA259B11]	KXA90661.1	KXA90661.1	KXA90238.1	KXA88990.1	26.1581
heterotetramer	[candidate divison MSBL1 archaeon SCGCAAA259B11]	KXA88990.1	KXA88990.1	KXA90238.1	KXA88990.1	38.0025
heterotetramer	[candidate divison MSBL1 archaeon SCGCAAA259B11]	KXA90683.1	KXA90238.1	KXA90238.1	KXA88990.1	25.286
heterotetramer	[candidate divison MSBL1 archaeon SCGCAAA259B11]	KXA90238.1	KXA90683.1	KXA90238.1	KXA88990.1	27.9988
heterotetramer	[candidate divison MSBL1 archaeon SCGCAAA259B11]	KXA88990.1	KXA90661.1	KXA90238.1	KXA88990.1	30.5972
heterotetramer	[candidate divison MSBL1 archaeon SCGCAAA259B11]	KXA90661.1	KXA90683.1	KXA90238.1	KXA88990.1	25.6371
heterotetramer	[candidate divison MSBL1 archaeon SCGCAAA259B11]	KXA90238.1	KXA90661.1	KXA90238.1	KXA90238.1	19.0172
heterotetramer	[candidate divison MSBL1 archaeon SCGCAAA259B11]	KXA90661.1	KXA90238.1	KXA90238.1	KXA90238.1	25.9423
heterotetramer	[candidate divison MSBL1 archaeon SCGCAAA259B11]	KXA90683.1	KXA88990.1	KXA90238.1	KXA90238.1	26.5251
heterotetramer	[candidate divison MSBL1 archaeon SCGCAAA259B11]	KXA88990.1	KXA90683.1	KXA90238.1	KXA90238.1	22.3712
heterotetramer	[candidate divison MSBL1 archaeon SCGCAAA259B11]	KXA90683.1	KXA90661.1	KXA90238.1	KXA90238.1	17.5965
heterotetramer	[candidate divison MSBL1 archaeon SCGCAAA259B11]	KXA90238.1	KXA88990.1	KXA90238.1	KXA90238.1	22.0362
heterotetramer	[candidate divison MSBL1 archaeon SCGCAAA259B11]	KXA90683.1	KXA90683.1	KXA90238.1	KXA90238.1	14.2188
homotetramer	[candidate divison MSBL1 archaeon SCGCAAA259B11]	KXA90238.1	KXA90238.1	KXA90238.1	KXA90238.1	18.6386
heterotetramer	[candidate divison MSBL1 archaeon SCGCAAA259B11]	KXA90661.1	KXA88990.1	KXA90238.1	KXA90238.1	1.5189
heterotetramer	[candidate divison MSBL1 archaeon SCGCAAA259B11]	KXA88990.1	KXA90238.1	KXA90238.1	KXA90238.1	30.7247
heterotetramer	[candidate divison MSBL1 archaeon SCGCAAA259B11]	KXA90661.1	KXA90661.1	KXA90238.1	KXA90238.1	5.747
heterotetramer	[candidate divison MSBL1 archaeon SCGCAAA259B11]	KXA88990.1	KXA88990.1	KXA90238.1	KXA90238.1	27.5324
heterotetramer	[candidate divison MSBL1 archaeon SCGCAAA259B11]	KXA90683.1	KXA90238.1	KXA90238.1	KXA90238.1	29.471
heterotetramer	[candidate divison MSBL1 archaeon SCGCAAA259B11]	KXA90238.1	KXA90683.1	KXA90238.1	KXA90238.1	20.0636
heterotetramer	[candidate divison MSBL1 archaeon SCGCAAA259B11]	KXA88990.1	KXA90661.1	KXA90238.1	KXA90238.1	12.0569
heterotetramer	[candidate divison MSBL1 archaeon SCGCAAA259B11]	KXA90661.1	KXA90683.1	KXA90238.1	KXA90238.1	23.4621
heterotetramer	[candidate divison MSBL1 archaeon SCGCAAA259B11]	KXA90238.1	KXA90661.1	KXA90238.1	KXA90683.1	20.8279
heterotetramer	[candidate divison MSBL1 archaeon SCGCAAA259B11]	KXA90661.1	KXA90238.1	KXA90238.1	KXA90683.1	27.0753
heterotetramer	[candidate divison MSBL1 archaeon SCGCAAA259B11]	KXA90683.1	KXA88990.1	KXA90238.1	KXA90683.1	24.2936
heterotetramer	[candidate divison MSBL1 archaeon SCGCAAA259B11]	KXA88990.1	KXA90683.1	KXA90238.1	KXA90683.1	20.1513
heterotetramer	[candidate divison MSBL1 archaeon SCGCAAA259B11]	KXA90683.1	KXA90661.1	KXA90238.1	KXA90683.1	16.5008
heterotetramer	[candidate divison MSBL1 archaeon SCGCAAA259B11]	KXA90238.1	KXA88990.1	KXA90238.1	KXA90683.1	32.8807
heterotetramer	[candidate divison MSBL1 archaeon SCGCAAA259B11]	KXA90683.1	KXA90683.1	KXA90238.1	KXA90683.1	19.8539
heterotetramer	[candidate divison MSBL1 archaeon SCGCAAA259B11]	KXA90238.1	KXA90238.1	KXA90238.1	KXA90683.1	23.8245
heterotetramer	[candidate divison MSBL1 archaeon SCGCAAA259B11]	KXA90661.1	KXA88990.1	KXA90238.1	KXA90683.1	29.101
heterotetramer	[candidate divison MSBL1 archaeon SCGCAAA259B11]	KXA88990.1	KXA90238.1	KXA90238.1	KXA90683.1	28.4862
heterotetramer	[candidate divison MSBL1 archaeon SCGCAAA259B11]	KXA90661.1	KXA90661.1	KXA90238.1	KXA90683.1	23.364
heterotetramer	[candidate divison MSBL1 archaeon SCGCAAA259B11]	KXA88990.1	KXA88990.1	KXA90238.1	KXA90683.1	28.9824
heterotetramer	[candidate divison MSBL1 archaeon SCGCAAA259B11]	KXA90683.1	KXA90238.1	KXA90238.1	KXA90683.1	28.4679
heterotetramer	[candidate divison MSBL1 archaeon SCGCAAA259B11]	KXA90238.1	KXA90683.1	KXA90238.1	KXA90683.1	23.2103
heterotetramer	[candidate divison MSBL1 archaeon SCGCAAA259B11]	KXA88990.1	KXA90661.1	KXA90238.1	KXA90683.1	13.1135
heterotetramer	[candidate divison MSBL1 archaeon SCGCAAA259B11]	KXA90661.1	KXA90238.1	KXA90661.1	KXA90661.1	24.8841
heterotetramer	[candidate divison MSBL1 archaeon SCGCAAA259B11]	KXA90661.1	KXA90683.1	KXA90238.1	KXA90683.1	20.4266
heterotetramer	[candidate divison MSBL1 archaeon SCGCAAA259B11]	KXA90238.1	KXA90661.1	KXA90683.1	KXA90661.1	26.5428
heterotetramer	[candidate divison MSBL1 archaeon SCGCAAA259B11]	KXA90661.1	KXA90238.1	KXA90683.1	KXA90661.1	26.6458
heterotetramer	[candidate divison MSBL1 archaeon SCGCAAA259B11]	KXA90683.1	KXA88990.1	KXA90683.1	KXA90661.1	32.6237
heterotetramer	[candidate divison MSBL1 archaeon SCGCAAA259B11]	KXA88990.1	KXA90683.1	KXA90683.1	KXA90661.1	26.7088
heterotetramer	[candidate divison MSBL1 archaeon SCGCAAA259B11]	KXA90683.1	KXA90661.1	KXA90683.1	KXA90661.1	28.2128
heterotetramer	[candidate divison MSBL1 archaeon SCGCAAA259B11]	KXA90238.1	KXA88990.1	KXA90683.1	KXA90661.1	24.8076
heterotetramer	[candidate divison MSBL1 archaeon SCGCAAA259B11]	KXA90683.1	KXA90683.1	KXA90683.1	KXA90661.1	30.2261
heterotetramer	[candidate divison MSBL1 archaeon SCGCAAA259B11]	KXA90238.1	KXA90238.1	KXA90683.1	KXA90661.1	34.8311
heterotetramer	[candidate divison MSBL1 archaeon SCGCAAA259B11]	KXA90661.1	KXA88990.1	KXA90683.1	KXA90661.1	31.5639
heterotetramer	[candidate divison MSBL1 archaeon SCGCAAA259B11]	KXA88990.1	KXA90238.1	KXA90683.1	KXA90661.1	38.1565
heterotetramer	[candidate divison MSBL1 archaeon SCGCAAA259B11]	KXA90661.1	KXA90661.1	KXA90683.1	KXA90661.1	5.2801
heterotetramer	[candidate divison MSBL1 archaeon SCGCAAA259B11]	KXA88990.1	KXA88990.1	KXA90683.1	KXA90661.1	29.2657
heterotetramer	[candidate divison MSBL1 archaeon SCGCAAA259B11]	KXA90683.1	KXA90238.1	KXA90683.1	KXA90661.1	32.782
heterotetramer	[candidate divison MSBL1 archaeon SCGCAAA259B11]	KXA90238.1	KXA90683.1	KXA90683.1	KXA90661.1	20.8626
heterotetramer	[candidate divison MSBL1 archaeon SCGCAAA259B11]	KXA88990.1	KXA90661.1	KXA90683.1	KXA90661.1	12.6508
heterotetramer	[candidate divison MSBL1 archaeon SCGCAAA259B11]	KXA90661.1	KXA90683.1	KXA90683.1	KXA90661.1	20.161
heterotetramer	[candidate divison MSBL1 archaeon SCGCAAA259B11]	KXA90238.1	KXA90661.1	KXA90661.1	KXA88990.1	34.8573
heterotetramer	[candidate divison MSBL1 archaeon SCGCAAA259B11]	KXA90661.1	KXA90238.1	KXA90661.1	KXA88990.1	24.4789
heterotetramer	[candidate divison MSBL1 archaeon SCGCAAA259B11]	KXA90238.1	KXA90661.1	KXA90683.1	KXA88990.1	17.6798
heterotetramer	[candidate divison MSBL1 archaeon SCGCAAA259B11]	KXA90661.1	KXA90238.1	KXA90683.1	KXA88990.1	24.5238
heterotetramer	[candidate divison MSBL1 archaeon SCGCAAA259B11]	KXA90683.1	KXA88990.1	KXA90683.1	KXA88990.1	28.5523
heterotetramer	[candidate divison MSBL1 archaeon SCGCAAA259B11]	KXA88990.1	KXA90683.1	KXA90683.1	KXA88990.1	19.6351
heterotetramer	[candidate divison MSBL1 archaeon SCGCAAA259B11]	KXA90683.1	KXA90661.1	KXA90683.1	KXA88990.1	6.8697
heterotetramer	[candidate divison MSBL1 archaeon SCGCAAA259B11]	KXA90238.1	KXA88990.1	KXA90683.1	KXA88990.1	19.6219
heterotetramer	[candidate divison MSBL1 archaeon SCGCAAA259B11]	KXA90683.1	KXA90683.1	KXA90683.1	KXA88990.1	29.5044
heterotetramer	[candidate divison MSBL1 archaeon SCGCAAA259B11]	KXA90238.1	KXA90238.1	KXA90683.1	KXA88990.1	25.8801
heterotetramer	[candidate divison MSBL1 archaeon SCGCAAA259B11]	KXA90661.1	KXA88990.1	KXA90683.1	KXA88990.1	28.1808
heterotetramer	[candidate divison MSBL1 archaeon SCGCAAA259B11]	KXA88990.1	KXA90238.1	KXA90683.1	KXA88990.1	34.6782
heterotetramer	[candidate divison MSBL1 archaeon SCGCAAA259B11]	KXA90661.1	KXA90661.1	KXA90683.1	KXA88990.1	19.6695
heterotetramer	[candidate divison MSBL1 archaeon SCGCAAA259B11]	KXA88990.1	KXA88990.1	KXA90683.1	KXA88990.1	25.7552
heterotetramer	[candidate divison MSBL1 archaeon SCGCAAA259B11]	KXA90683.1	KXA88990.1	KXA90661.1	KXA88990.1	36.2817
heterotetramer	[candidate divison MSBL1 archaeon SCGCAAA259B11]	KXA90683.1	KXA90238.1	KXA90683.1	KXA88990.1	16.01
heterotetramer	[candidate divison MSBL1 archaeon SCGCAAA259B11]	KXA90238.1	KXA90683.1	KXA90683.1	KXA88990.1	22.4954
heterotetramer	[candidate divison MSBL1 archaeon SCGCAAA259B11]	KXA88990.1	KXA90661.1	KXA90683.1	KXA88990.1	11.9598
heterotetramer	[candidate divison MSBL1 archaeon SCGCAAA259B11]	KXA90661.1	KXA90683.1	KXA90683.1	KXA88990.1	27.7882
heterotetramer	[candidate divison MSBL1 archaeon SCGCAAA259B11]	KXA90238.1	KXA90661.1	KXA90683.1	KXA90238.1	36.5255
heterotetramer	[candidate divison MSBL1 archaeon SCGCAAA259B11]	KXA90661.1	KXA90238.1	KXA90683.1	KXA90238.1	25.5147
heterotetramer	[candidate divison MSBL1 archaeon SCGCAAA259B11]	KXA88990.1	KXA90683.1	KXA90661.1	KXA88990.1	25.2735
heterotetramer	[candidate divison MSBL1 archaeon SCGCAAA259B11]	KXA90683.1	KXA88990.1	KXA90683.1	KXA90238.1	36.7499
heterotetramer	[candidate divison MSBL1 archaeon SCGCAAA259B11]	KXA88990.1	KXA90683.1	KXA90683.1	KXA90238.1	41.1153
heterotetramer	[candidate divison MSBL1 archaeon SCGCAAA259B11]	KXA90683.1	KXA90661.1	KXA90683.1	KXA90238.1	16.812
heterotetramer	[candidate divison MSBL1 archaeon SCGCAAA259B11]	KXA90238.1	KXA88990.1	KXA90683.1	KXA90238.1	20.9407
heterotetramer	[candidate divison MSBL1 archaeon SCGCAAA259B11]	KXA90683.1	KXA90683.1	KXA90683.1	KXA90238.1	38.3014
heterotetramer	[candidate divison MSBL1 archaeon SCGCAAA259B11]	KXA90238.1	KXA90238.1	KXA90683.1	KXA90238.1	29.5901
heterotetramer	[candidate divison MSBL1 archaeon SCGCAAA259B11]	KXA90683.1	KXA90661.1	KXA90661.1	KXA88990.1	33.856
heterotetramer	[candidate divison MSBL1 archaeon SCGCAAA259B11]	KXA90661.1	KXA88990.1	KXA90683.1	KXA90238.1	22.9595
heterotetramer	[candidate divison MSBL1 archaeon SCGCAAA259B11]	KXA88990.1	KXA90238.1	KXA90683.1	KXA90238.1	29.9152
heterotetramer	[candidate divison MSBL1 archaeon SCGCAAA259B11]	KXA90661.1	KXA90661.1	KXA90683.1	KXA90238.1	6.3419
heterotetramer	[candidate divison MSBL1 archaeon SCGCAAA259B11]	KXA88990.1	KXA88990.1	KXA90683.1	KXA90238.1	16.5245
heterotetramer	[candidate divison MSBL1 archaeon SCGCAAA259B11]	KXA90683.1	KXA90238.1	KXA90683.1	KXA90238.1	22.9972
heterotetramer	[candidate divison MSBL1 archaeon SCGCAAA259B11]	KXA90238.1	KXA90683.1	KXA90683.1	KXA90238.1	24.5789
heterotetramer	[candidate divison MSBL1 archaeon SCGCAAA259B11]	KXA88990.1	KXA90661.1	KXA90683.1	KXA90238.1	12.4366
heterotetramer	[candidate divison MSBL1 archaeon SCGCAAA259B11]	KXA90661.1	KXA90683.1	KXA90683.1	KXA90238.1	34.9416
heterotetramer	[candidate divison MSBL1 archaeon SCGCAAA259B11]	KXA90238.1	KXA90661.1	KXA90683.1	KXA90683.1	19.7699
heterotetramer	[candidate divison MSBL1 archaeon SCGCAAA259B11]	KXA90661.1	KXA90238.1	KXA90683.1	KXA90683.1	25.1726
heterotetramer	[candidate divison MSBL1 archaeon SCGCAAA259B11]	KXA90683.1	KXA88990.1	KXA90683.1	KXA90683.1	24.278
heterotetramer	[candidate divison MSBL1 archaeon SCGCAAA259B11]	KXA88990.1	KXA90683.1	KXA90683.1	KXA90683.1	40.7508
heterotetramer	[candidate divison MSBL1 archaeon SCGCAAA259B11]	KXA90683.1	KXA90661.1	KXA90683.1	KXA90683.1	22.1473
heterotetramer	[candidate divison MSBL1 archaeon SCGCAAA259B11]	KXA90238.1	KXA88990.1	KXA90661.1	KXA88990.1	20.2658
heterotetramer	[candidate divison MSBL1 archaeon SCGCAAA259B11]	KXA90238.1	KXA88990.1	KXA90683.1	KXA90683.1	22.1189
homotetramer	[candidate divison MSBL1 archaeon SCGCAAA259B11]	KXA90683.1	KXA90683.1	KXA90683.1	KXA90683.1	23.1319
heterotetramer	[candidate divison MSBL1 archaeon SCGCAAA259B11]	KXA90238.1	KXA90238.1	KXA90683.1	KXA90683.1	30.7169
heterotetramer	[candidate divison MSBL1 archaeon SCGCAAA259B11]	KXA90661.1	KXA88990.1	KXA90683.1	KXA90683.1	25.4463
heterotetramer	[candidate divison MSBL1 archaeon SCGCAAA259B11]	KXA88990.1	KXA90238.1	KXA90683.1	KXA90683.1	35.3119
heterotetramer	[candidate divison MSBL1 archaeon SCGCAAA259B11]	KXA90661.1	KXA90661.1	KXA90683.1	KXA90683.1	20.3697
heterotetramer	[candidate divison MSBL1 archaeon SCGCAAA259B11]	KXA88990.1	KXA88990.1	KXA90683.1	KXA90683.1	25.2366
heterotetramer	[candidate divison MSBL1 archaeon SCGCAAA259B11]	KXA90683.1	KXA90683.1	KXA90661.1	KXA88990.1	26.7948
heterotetramer	[candidate divison MSBL1 archaeon SCGCAAA259B11]	KXA90683.1	KXA90238.1	KXA90683.1	KXA90683.1	27.729
heterotetramer	[candidate divison MSBL1 archaeon SCGCAAA259B11]	KXA90238.1	KXA90683.1	KXA90683.1	KXA90683.1	22.728
heterotetramer	[candidate divison MSBL1 archaeon SCGCAAA259B11]	KXA88990.1	KXA90661.1	KXA90683.1	KXA90683.1	7.9827
heterotetramer	[candidate divison MSBL1 archaeon SCGCAAA259B11]	KXA90661.1	KXA90683.1	KXA90683.1	KXA90683.1	22.4987
heterotetramer	[candidate divison MSBL1 archaeon SCGCAAA259B11]	KXA90238.1	KXA90238.1	KXA90661.1	KXA88990.1	20.6899
heterotetramer	[candidate divison MSBL1 archaeon SCGCAAA259B11]	KXA90661.1	KXA88990.1	KXA90661.1	KXA88990.1	20.9072
heterotetramer	[candidate divison MSBL1 archaeon SCGCAAA259B11]	KXA88990.1	KXA90238.1	KXA90661.1	KXA88990.1	19.6666
heterotetramer	[candidate divison MSBL1 archaeon SCGCAAA259B11]	KXA90661.1	KXA90661.1	KXA90661.1	KXA88990.1	24.6073
heterotetramer	[candidate divison MSBL1 archaeon SCGCAAA259B11]	KXA88990.1	KXA88990.1	KXA90661.1	KXA88990.1	23.8433
heterotetramer	[candidate divison MSBL1 archaeon SCGCAAA259B11]	KXA90683.1	KXA88990.1	KXA90661.1	KXA90661.1	39.4888
heterotetramer	[candidate divison MSBL1 archaeon SCGCAAA259B11]	KXA90683.1	KXA90238.1	KXA90661.1	KXA88990.1	32.89
heterotetramer	[candidate divison MSBL1 archaeon SCGCAAA259B11]	KXA90238.1	KXA90683.1	KXA90661.1	KXA88990.1	23.3466
heterotetramer	[candidate divison MSBL1 archaeon SCGCAAA259B11]	KXA88990.1	KXA90661.1	KXA90661.1	KXA88990.1	6.2229
heterotetramer	[candidate divison MSBL1 archaeon SCGCAAA259B11]	KXA90661.1	KXA90683.1	KXA90661.1	KXA88990.1	19.7983
heterotetramer	[candidate divison MSBL1 archaeon SCGCAAA259B11]	KXA90238.1	KXA90661.1	KXA90661.1	KXA90238.1	25.9589
heterotetramer	[candidate divison MSBL1 archaeon SCGCAAA259B11]	KXA90661.1	KXA90238.1	KXA90661.1	KXA90238.1	27.348
heterotetramer	[candidate divison MSBL1 archaeon SCGCAAA259B11]	KXA88990.1	KXA90683.1	KXA90661.1	KXA90661.1	12.7252
heterotetramer	[candidate divison MSBL1 archaeon SCGCAAA259B11]	KXA90683.1	KXA88990.1	KXA90661.1	KXA90238.1	35.8028
heterotetramer	[candidate divison MSBL1 archaeon SCGCAAA259B11]	KXA88990.1	KXA90683.1	KXA90661.1	KXA90238.1	24.9494
heterotetramer	[candidate divison MSBL1 archaeon SCGCAAA259B11]	KXA90683.1	KXA90661.1	KXA90661.1	KXA90238.1	27.3888
heterotetramer	[candidate divison MSBL1 archaeon SCGCAAA259B11]	KXA90238.1	KXA88990.1	KXA90661.1	KXA90238.1	26.7287
heterotetramer	[candidate divison MSBL1 archaeon SCGCAAA259B11]	KXA90683.1	KXA90683.1	KXA90661.1	KXA90238.1	28.3985
heterotetramer	[candidate divison MSBL1 archaeon SCGCAAA259B11]	KXA90238.1	KXA90238.1	KXA90661.1	KXA90238.1	21.7281
heterotetramer	[candidate divison MSBL1 archaeon SCGCAAA259B11]	KXA90683.1	KXA90661.1	KXA90661.1	KXA90661.1	11.2491
heterotetramer	[candidate divison MSBL1 archaeon SCGCAAA259B11]	KXA90661.1	KXA88990.1	KXA90661.1	KXA90238.1	30.0152
heterotetramer	[candidate divison MSBL1 archaeon SCGCAAA259B11]	KXA88990.1	KXA90238.1	KXA90661.1	KXA90238.1	23.6232
heterotetramer	[candidate divison MSBL1 archaeon SCGCAAA259B11]	KXA90661.1	KXA90661.1	KXA90661.1	KXA90238.1	7.8553
heterotetramer	[candidate divison MSBL1 archaeon SCGCAAA259B11]	KXA88990.1	KXA88990.1	KXA90661.1	KXA90238.1	16.0575
heterotetramer	[candidate divison MSBL1 archaeon SCGCAAA259B11]	KXA90683.1	KXA90238.1	KXA90661.1	KXA90238.1	26.7132
heterotetramer	[candidate divison MSBL1 archaeon SCGCAAA259B11]	KXA90238.1	KXA90683.1	KXA90661.1	KXA90238.1	16.4223
heterotetramer	[candidate divison MSBL1 archaeon SCGCAAA259B11]	KXA88990.1	KXA90661.1	KXA90661.1	KXA90238.1	22.0385
homotetramer	[Nanohaloarchaea archaeon PLBr10_U2g19]	N66436133849	N66436133849	N66436133849	N66436133849	70.3042
heterotetramer	[Nanohaloarchaea archaeon PLBr10_U2g19]	N6641176711964	N6641176711964	N6642779927996	N66436133849	67.0706
heterotetramer	[Nanohaloarchaea archaeon PLBr10_U2g19]	N6641176711964	N66436133849	N6642779927996	N66436133849	68.9702
heterotetramer	[Nanohaloarchaea archaeon PLBr10_U2g19]	N6641176711964	N6642779927996	N6642779927996	N66436133849	49.0457
heterotetramer	[Nanohaloarchaea archaeon PLBr10_U2g19]	N6642779927996	N6641176711964	N6642779927996	N66436133849	55.3447
heterotetramer	[Nanohaloarchaea archaeon PLBr10_U2g19]	N6642779927996	N66436133849	N6642779927996	N66436133849	49.3707
heterotetramer	[Nanohaloarchaea archaeon PLBr10_U2g19]	N66436133849	N6641176711964	N6642779927996	N66436133849	69.2608
heterotetramer	[Nanohaloarchaea archaeon PLBr10_U2g19]	N66436133849	N66436133849	N6642779927996	N66436133849	74.7649
heterotetramer	[Nanohaloarchaea archaeon PLBr10_U2g19]	N6642779927996	N6642779927996	N6642779927996	N66436133849	60.3102
heterotetramer	[Nanohaloarchaea archaeon PLBr10_U2g19]	N66436133849	N6642779927996	N6642779927996	N66436133849	59.3293
heterotetramer	[Nanohaloarchaea archaeon PLBr10_U2g19]	N6642779927996	N6642779927996	N66436133849	N66436133849	63.3039
heterotetramer	[Nanohaloarchaea archaeon PLBr10_U2g19]	N6641176711964	N6641176711964	N6642779927996	N6642779927996	56.975
heterotetramer	[Nanohaloarchaea archaeon PLBr10_U2g19]	N6641176711964	N66436133849	N6642779927996	N6642779927996	55.3273
heterotetramer	[Nanohaloarchaea archaeon PLBr10_U2g19]	N6641176711964	N6642779927996	N6642779927996	N6642779927996	30.6867
heterotetramer	[Nanohaloarchaea archaeon PLBr10_U2g19]	N6642779927996	N6641176711964	N6642779927996	N6642779927996	46.3551
heterotetramer	[Nanohaloarchaea archaeon PLBr10_U2g19]	N6642779927996	N66436133849	N6642779927996	N6642779927996	51.8571
heterotetramer	[Nanohaloarchaea archaeon PLBr10_U2g19]	N66436133849	N6641176711964	N6642779927996	N6642779927996	49.0091
heterotetramer	[Nanohaloarchaea archaeon PLBr10_U2g19]	N66436133849	N6642779927996	N66436133849	N66436133849	80.8641
heterotetramer	[Nanohaloarchaea archaeon PLBr10_U2g19]	N66436133849	N66436133849	N6642779927996	N6642779927996	59.545
homotetramer	[Nanohaloarchaea archaeon PLBr10_U2g19]	N6642779927996	N6642779927996	N6642779927996	N6642779927996	42.9206
heterotetramer	[Nanohaloarchaea archaeon PLBr10_U2g19]	N66436133849	N6642779927996	N6642779927996	N6642779927996	46.3482
heterotetramer	[Nanohaloarchaea archaeon PLBr10_U2g19]	N6641176711964	N6641176711964	N6642779927996	N6641176711964	31.7843
heterotetramer	[Nanohaloarchaea archaeon PLBr10_U2g19]	N6641176711964	N66436133849	N6642779927996	N6641176711964	57.2882
heterotetramer	[Nanohaloarchaea archaeon PLBr10_U2g19]	N6641176711964	N6642779927996	N6642779927996	N6641176711964	40.0692
heterotetramer	[Nanohaloarchaea archaeon PLBr10_U2g19]	N6642779927996	N6641176711964	N6642779927996	N6641176711964	46.5059
heterotetramer	[Nanohaloarchaea archaeon PLBr10_U2g19]	N6642779927996	N66436133849	N6642779927996	N6641176711964	52.9552
heterotetramer	[Nanohaloarchaea archaeon PLBr10_U2g19]	N66436133849	N6641176711964	N6642779927996	N6641176711964	52.7306
heterotetramer	[Nanohaloarchaea archaeon PLBr10_U2g19]	N66436133849	N66436133849	N6642779927996	N6641176711964	72.1406
heterotetramer	[Nanohaloarchaea archaeon PLBr10_U2g19]	N6642779927996	N6642779927996	N6642779927996	N6641176711964	45.0051
heterotetramer	[Nanohaloarchaea archaeon PLBr10_U2g19]	N66436133849	N6642779927996	N6642779927996	N6641176711964	52.2814
heterotetramer	[Nanohaloarchaea archaeon PLBr10_U2g19]	N6641176711964	N6641176711964	N6641176711964	N66436133849	60.4978
heterotetramer	[Nanohaloarchaea archaeon PLBr10_U2g19]	N6641176711964	N66436133849	N6641176711964	N66436133849	71.6511
heterotetramer	[Nanohaloarchaea archaeon PLBr10_U2g19]	N6641176711964	N6642779927996	N6641176711964	N66436133849	55.409
heterotetramer	[Nanohaloarchaea archaeon PLBr10_U2g19]	N6642779927996	N6641176711964	N6641176711964	N66436133849	47.6984
heterotetramer	[Nanohaloarchaea archaeon PLBr10_U2g19]	N6642779927996	N66436133849	N6641176711964	N66436133849	62.2459
heterotetramer	[Nanohaloarchaea archaeon PLBr10_U2g19]	N6641176711964	N6641176711964	N66436133849	N66436133849	79.9119
heterotetramer	[Nanohaloarchaea archaeon PLBr10_U2g19]	N66436133849	N6641176711964	N6641176711964	N66436133849	71.1081
heterotetramer	[Nanohaloarchaea archaeon PLBr10_U2g19]	N66436133849	N66436133849	N6641176711964	N66436133849	70.4884
heterotetramer	[Nanohaloarchaea archaeon PLBr10_U2g19]	N6642779927996	N6642779927996	N6641176711964	N66436133849	60.698
heterotetramer	[Nanohaloarchaea archaeon PLBr10_U2g19]	N66436133849	N6642779927996	N6641176711964	N66436133849	53.0526
heterotetramer	[Nanohaloarchaea archaeon PLBr10_U2g19]	N6641176711964	N6641176711964	N6641176711964	N6642779927996	45.4367
heterotetramer	[Nanohaloarchaea archaeon PLBr10_U2g19]	N6641176711964	N66436133849	N6641176711964	N6642779927996	52.2867
heterotetramer	[Nanohaloarchaea archaeon PLBr10_U2g19]	N6641176711964	N6642779927996	N6641176711964	N6642779927996	55.6552
heterotetramer	[Nanohaloarchaea archaeon PLBr10_U2g19]	N6642779927996	N6641176711964	N6641176711964	N6642779927996	41.1367
heterotetramer	[Nanohaloarchaea archaeon PLBr10_U2g19]	N6642779927996	N66436133849	N6641176711964	N6642779927996	39.9425
heterotetramer	[Nanohaloarchaea archaeon PLBr10_U2g19]	N66436133849	N6641176711964	N6641176711964	N6642779927996	52.4395
heterotetramer	[Nanohaloarchaea archaeon PLBr10_U2g19]	N66436133849	N66436133849	N6641176711964	N6642779927996	47.2064
heterotetramer	[Nanohaloarchaea archaeon PLBr10_U2g19]	N6642779927996	N6642779927996	N6641176711964	N6642779927996	49.4429
heterotetramer	[Nanohaloarchaea archaeon PLBr10_U2g19]	N66436133849	N6642779927996	N6641176711964	N6642779927996	55.5714
homotetramer	[Nanohaloarchaea archaeon PLBr10_U2g19]	N6641176711964	N6641176711964	N6641176711964	N6641176711964	47.4645
heterotetramer	[Nanohaloarchaea archaeon PLBr10_U2g19]	N6641176711964	N66436133849	N6641176711964	N6641176711964	58.6071
heterotetramer	[Nanohaloarchaea archaeon PLBr10_U2g19]	N6641176711964	N6642779927996	N6641176711964	N6641176711964	47.4953
heterotetramer	[Nanohaloarchaea archaeon PLBr10_U2g19]	N6642779927996	N6641176711964	N6641176711964	N6641176711964	51.7683
heterotetramer	[Nanohaloarchaea archaeon PLBr10_U2g19]	N6642779927996	N66436133849	N6641176711964	N6641176711964	55.6996
heterotetramer	[Nanohaloarchaea archaeon PLBr10_U2g19]	N66436133849	N6641176711964	N6641176711964	N6641176711964	48.7082
heterotetramer	[Nanohaloarchaea archaeon PLBr10_U2g19]	N66436133849	N66436133849	N6641176711964	N6641176711964	62.7969
heterotetramer	[Nanohaloarchaea archaeon PLBr10_U2g19]	N6642779927996	N6642779927996	N6641176711964	N6641176711964	46.7095
heterotetramer	[Nanohaloarchaea archaeon PLBr10_U2g19]	N66436133849	N6642779927996	N6641176711964	N6641176711964	58.2047
heterotetramer	[Nanohaloarchaea archaeon PLBr10_U2g19]	N6641176711964	N66436133849	N66436133849	N66436133849	67.2271
heterotetramer	[Nanohaloarchaea archaeon PLBr10_U2g19]	N6641176711964	N6641176711964	N66436133849	N6642779927996	51.7499
heterotetramer	[Nanohaloarchaea archaeon PLBr10_U2g19]	N6641176711964	N66436133849	N66436133849	N6642779927996	57.6751
heterotetramer	[Nanohaloarchaea archaeon PLBr10_U2g19]	N6641176711964	N6642779927996	N66436133849	N6642779927996	49.108
heterotetramer	[Nanohaloarchaea archaeon PLBr10_U2g19]	N6642779927996	N6641176711964	N66436133849	N6642779927996	48.2239
heterotetramer	[Nanohaloarchaea archaeon PLBr10_U2g19]	N6642779927996	N66436133849	N66436133849	N6642779927996	62.2256
heterotetramer	[Nanohaloarchaea archaeon PLBr10_U2g19]	N6641176711964	N6642779927996	N66436133849	N66436133849	68.9057
heterotetramer	[Nanohaloarchaea archaeon PLBr10_U2g19]	N66436133849	N6641176711964	N66436133849	N6642779927996	52.4854
heterotetramer	[Nanohaloarchaea archaeon PLBr10_U2g19]	N66436133849	N66436133849	N66436133849	N6642779927996	47.3812
heterotetramer	[Nanohaloarchaea archaeon PLBr10_U2g19]	N6642779927996	N6642779927996	N66436133849	N6642779927996	44.588
heterotetramer	[Nanohaloarchaea archaeon PLBr10_U2g19]	N66436133849	N6642779927996	N66436133849	N6642779927996	62.3398
heterotetramer	[Nanohaloarchaea archaeon PLBr10_U2g19]	N6641176711964	N6641176711964	N66436133849	N6641176711964	56.1497
heterotetramer	[Nanohaloarchaea archaeon PLBr10_U2g19]	N6642779927996	N6641176711964	N66436133849	N66436133849	62.6376
heterotetramer	[Nanohaloarchaea archaeon PLBr10_U2g19]	N6641176711964	N66436133849	N66436133849	N6641176711964	45.6424
heterotetramer	[Nanohaloarchaea archaeon PLBr10_U2g19]	N6641176711964	N6642779927996	N66436133849	N6641176711964	53.367
heterotetramer	[Nanohaloarchaea archaeon PLBr10_U2g19]	N6642779927996	N6641176711964	N66436133849	N6641176711964	52.1142
heterotetramer	[Nanohaloarchaea archaeon PLBr10_U2g19]	N6642779927996	N66436133849	N66436133849	N6641176711964	57.7433
heterotetramer	[Nanohaloarchaea archaeon PLBr10_U2g19]	N66436133849	N6641176711964	N66436133849	N6641176711964	60.4923
heterotetramer	[Nanohaloarchaea archaeon PLBr10_U2g19]	N66436133849	N66436133849	N66436133849	N6641176711964	69.2659
heterotetramer	[Nanohaloarchaea archaeon PLBr10_U2g19]	N6642779927996	N6642779927996	N66436133849	N6641176711964	58.4789
heterotetramer	[Nanohaloarchaea archaeon PLBr10_U2g19]	N66436133849	N6642779927996	N66436133849	N6641176711964	66.9503
heterotetramer	[Nanohaloarchaea archaeon PLBr10_U2g19]	N6642779927996	N66436133849	N66436133849	N66436133849	70.8771
heterotetramer	[Nanohaloarchaea archaeon PLBr10_U2g19]	N66436133849	N6641176711964	N66436133849	N66436133849	77.1117
heterotetramer	[Nanohaloarchaea archaeon PLBr10_U2g27]	N6661255912786	N6661406114258	N6661406114258	N6661255912786	44.9063
heterotetramer	[Nanohaloarchaea archaeon PLBr10_U2g27]	N66662046404	N66662046404	N6661406114258	N6661255912786	40.3228
heterotetramer	[Nanohaloarchaea archaeon PLBr10_U2g27]	N6661406114258	N6661255912786	N6661406114258	N6661255912786	39.5836
heterotetramer	[Nanohaloarchaea archaeon PLBr10_U2g27]	N6661255912786	N66662046404	N6661406114258	N6661255912786	45.637
heterotetramer	[Nanohaloarchaea archaeon PLBr10_U2g27]	N6661255912786	N6661255912786	N6661406114258	N6661255912786	37.3167
heterotetramer	[Nanohaloarchaea archaeon PLBr10_U2g27]	N6661406114258	N6661406114258	N6661406114258	N6661255912786	36.6807
heterotetramer	[Nanohaloarchaea archaeon PLBr10_U2g27]	N66662046404	N6661255912786	N6661406114258	N6661255912786	37.8262
heterotetramer	[Nanohaloarchaea archaeon PLBr10_U2g27]	N6661406114258	N66662046404	N6661406114258	N6661255912786	42.9972
heterotetramer	[Nanohaloarchaea archaeon PLBr10_U2g27]	N66662046404	N6661406114258	N6661406114258	N6661255912786	52.2161
heterotetramer	[Nanohaloarchaea archaeon PLBr10_U2g27]	N6661255912786	N6661406114258	N6661406114258	N66662046404	39.8228
heterotetramer	[Nanohaloarchaea archaeon PLBr10_U2g27]	N6661255912786	N6661406114258	N6661406114258	N6661406114258	36.5014
heterotetramer	[Nanohaloarchaea archaeon PLBr10_U2g27]	N66662046404	N66662046404	N6661406114258	N66662046404	43.2617
heterotetramer	[Nanohaloarchaea archaeon PLBr10_U2g27]	N6661406114258	N6661255912786	N6661406114258	N66662046404	43.061
heterotetramer	[Nanohaloarchaea archaeon PLBr10_U2g27]	N6661255912786	N66662046404	N6661406114258	N66662046404	44.8007
heterotetramer	[Nanohaloarchaea archaeon PLBr10_U2g27]	N6661255912786	N6661255912786	N6661406114258	N66662046404	30.6538
heterotetramer	[Nanohaloarchaea archaeon PLBr10_U2g27]	N6661406114258	N6661406114258	N6661406114258	N66662046404	38.8298
heterotetramer	[Nanohaloarchaea archaeon PLBr10_U2g27]	N66662046404	N6661255912786	N6661406114258	N66662046404	41.322
heterotetramer	[Nanohaloarchaea archaeon PLBr10_U2g27]	N6661406114258	N66662046404	N6661406114258	N66662046404	55.1939
heterotetramer	[Nanohaloarchaea archaeon PLBr10_U2g27]	N66662046404	N6661406114258	N6661406114258	N66662046404	47.6924
heterotetramer	[Nanohaloarchaea archaeon PLBr10_U2g27]	N6661255912786	N6661406114258	N6661255912786	N6661406114258	32.7936
heterotetramer	[Nanohaloarchaea archaeon PLBr10_U2g27]	N66662046404	N66662046404	N6661255912786	N6661406114258	36.0857
heterotetramer	[Nanohaloarchaea archaeon PLBr10_U2g27]	N66662046404	N66662046404	N6661406114258	N6661406114258	39.7792
heterotetramer	[Nanohaloarchaea archaeon PLBr10_U2g27]	N6661406114258	N6661255912786	N6661255912786	N6661406114258	26.7052
heterotetramer	[Nanohaloarchaea archaeon PLBr10_U2g27]	N6661255912786	N66662046404	N6661255912786	N6661406114258	39.7372
heterotetramer	[Nanohaloarchaea archaeon PLBr10_U2g27]	N6661255912786	N6661255912786	N6661255912786	N6661406114258	33.7805
heterotetramer	[Nanohaloarchaea archaeon PLBr10_U2g27]	N6661406114258	N6661406114258	N6661255912786	N6661406114258	31.529
heterotetramer	[Nanohaloarchaea archaeon PLBr10_U2g27]	N66662046404	N6661255912786	N6661255912786	N6661406114258	25.2934
heterotetramer	[Nanohaloarchaea archaeon PLBr10_U2g27]	N6661406114258	N66662046404	N6661255912786	N6661406114258	41.2798
heterotetramer	[Nanohaloarchaea archaeon PLBr10_U2g27]	N66662046404	N6661406114258	N6661255912786	N6661406114258	38.5099
heterotetramer	[Nanohaloarchaea archaeon PLBr10_U2g27]	N6661255912786	N6661406114258	N6661255912786	N6661255912786	41.4356
heterotetramer	[Nanohaloarchaea archaeon PLBr10_U2g27]	N66662046404	N66662046404	N6661255912786	N6661255912786	38.1147
heterotetramer	[Nanohaloarchaea archaeon PLBr10_U2g27]	N6661406114258	N6661255912786	N6661255912786	N6661255912786	33.6971
heterotetramer	[Nanohaloarchaea archaeon PLBr10_U2g27]	N6661406114258	N6661255912786	N6661406114258	N6661406114258	30.6633
heterotetramer	[Nanohaloarchaea archaeon PLBr10_U2g27]	N6661255912786	N66662046404	N6661255912786	N6661255912786	36.6388
homotetramer	[Nanohaloarchaea archaeon PLBr10_U2g27]	N6661255912786	N6661255912786	N6661255912786	N6661255912786	38.3163
heterotetramer	[Nanohaloarchaea archaeon PLBr10_U2g27]	N6661406114258	N6661406114258	N6661255912786	N6661255912786	33.4139
heterotetramer	[Nanohaloarchaea archaeon PLBr10_U2g27]	N66662046404	N6661255912786	N6661255912786	N6661255912786	39.5826
heterotetramer	[Nanohaloarchaea archaeon PLBr10_U2g27]	N6661406114258	N66662046404	N6661255912786	N6661255912786	49.1973
heterotetramer	[Nanohaloarchaea archaeon PLBr10_U2g27]	N66662046404	N6661406114258	N6661255912786	N6661255912786	42.7373
heterotetramer	[Nanohaloarchaea archaeon PLBr10_U2g27]	N6661255912786	N6661406114258	N6661255912786	N66662046404	46.7748
heterotetramer	[Nanohaloarchaea archaeon PLBr10_U2g27]	N66662046404	N66662046404	N6661255912786	N66662046404	38.5205
heterotetramer	[Nanohaloarchaea archaeon PLBr10_U2g27]	N6661406114258	N6661255912786	N6661255912786	N66662046404	41.72
heterotetramer	[Nanohaloarchaea archaeon PLBr10_U2g27]	N6661255912786	N66662046404	N6661255912786	N66662046404	47.505
heterotetramer	[Nanohaloarchaea archaeon PLBr10_U2g27]	N6661255912786	N66662046404	N6661406114258	N6661406114258	32.7232
heterotetramer	[Nanohaloarchaea archaeon PLBr10_U2g27]	N6661255912786	N6661255912786	N6661255912786	N66662046404	30.4772
heterotetramer	[Nanohaloarchaea archaeon PLBr10_U2g27]	N6661406114258	N6661406114258	N6661255912786	N66662046404	36.4724
heterotetramer	[Nanohaloarchaea archaeon PLBr10_U2g27]	N66662046404	N6661255912786	N6661255912786	N66662046404	39.492
heterotetramer	[Nanohaloarchaea archaeon PLBr10_U2g27]	N6661406114258	N66662046404	N6661255912786	N66662046404	52.3143
heterotetramer	[Nanohaloarchaea archaeon PLBr10_U2g27]	N66662046404	N6661406114258	N6661255912786	N66662046404	41.269
heterotetramer	[Nanohaloarchaea archaeon PLBr10_U2g27]	N6661255912786	N6661406114258	N66662046404	N6661406114258	49.7229
heterotetramer	[Nanohaloarchaea archaeon PLBr10_U2g27]	N66662046404	N66662046404	N66662046404	N6661406114258	51.6555
heterotetramer	[Nanohaloarchaea archaeon PLBr10_U2g27]	N6661406114258	N6661255912786	N66662046404	N6661406114258	39.8655
heterotetramer	[Nanohaloarchaea archaeon PLBr10_U2g27]	N6661255912786	N66662046404	N66662046404	N6661406114258	38.0361
heterotetramer	[Nanohaloarchaea archaeon PLBr10_U2g27]	N6661255912786	N6661255912786	N66662046404	N6661406114258	42.9632
heterotetramer	[Nanohaloarchaea archaeon PLBr10_U2g27]	N6661255912786	N6661255912786	N6661406114258	N6661406114258	36.3917
heterotetramer	[Nanohaloarchaea archaeon PLBr10_U2g27]	N6661406114258	N6661406114258	N66662046404	N6661406114258	46.5246
heterotetramer	[Nanohaloarchaea archaeon PLBr10_U2g27]	N66662046404	N6661255912786	N66662046404	N6661406114258	42.8769
heterotetramer	[Nanohaloarchaea archaeon PLBr10_U2g27]	N6661406114258	N66662046404	N66662046404	N6661406114258	47.1663
heterotetramer	[Nanohaloarchaea archaeon PLBr10_U2g27]	N66662046404	N6661406114258	N66662046404	N6661406114258	50.438
heterotetramer	[Nanohaloarchaea archaeon PLBr10_U2g27]	N6661255912786	N6661406114258	N66662046404	N6661255912786	42.8121
heterotetramer	[Nanohaloarchaea archaeon PLBr10_U2g27]	N66662046404	N66662046404	N66662046404	N6661255912786	52.7447
heterotetramer	[Nanohaloarchaea archaeon PLBr10_U2g27]	N6661406114258	N6661255912786	N66662046404	N6661255912786	40.4826
heterotetramer	[Nanohaloarchaea archaeon PLBr10_U2g27]	N6661255912786	N66662046404	N66662046404	N6661255912786	44.9153
heterotetramer	[Nanohaloarchaea archaeon PLBr10_U2g27]	N6661255912786	N6661255912786	N66662046404	N6661255912786	35.1251
heterotetramer	[Nanohaloarchaea archaeon PLBr10_U2g27]	N6661406114258	N6661406114258	N66662046404	N6661255912786	38.7827
homotetramer	[Nanohaloarchaea archaeon PLBr10_U2g27]	N6661406114258	N6661406114258	N6661406114258	N6661406114258	48.7956
heterotetramer	[Nanohaloarchaea archaeon PLBr10_U2g27]	N66662046404	N6661255912786	N66662046404	N6661255912786	38.607
heterotetramer	[Nanohaloarchaea archaeon PLBr10_U2g27]	N6661406114258	N66662046404	N66662046404	N6661255912786	41.6299
heterotetramer	[Nanohaloarchaea archaeon PLBr10_U2g27]	N66662046404	N6661406114258	N66662046404	N6661255912786	39.4071
heterotetramer	[Nanohaloarchaea archaeon PLBr10_U2g27]	N6661255912786	N6661406114258	N66662046404	N66662046404	46.9661
homotetramer	[Nanohaloarchaea archaeon PLBr10_U2g27]	N66662046404	N66662046404	N66662046404	N66662046404	53.1601
heterotetramer	[Nanohaloarchaea archaeon PLBr10_U2g27]	N6661406114258	N6661255912786	N66662046404	N66662046404	39.2818
heterotetramer	[Nanohaloarchaea archaeon PLBr10_U2g27]	N6661255912786	N66662046404	N66662046404	N66662046404	49.2414
heterotetramer	[Nanohaloarchaea archaeon PLBr10_U2g27]	N6661255912786	N6661255912786	N66662046404	N66662046404	39.8567
heterotetramer	[Nanohaloarchaea archaeon PLBr10_U2g27]	N6661406114258	N6661406114258	N66662046404	N66662046404	45.1806
heterotetramer	[Nanohaloarchaea archaeon PLBr10_U2g27]	N66662046404	N6661255912786	N66662046404	N66662046404	43.8197
heterotetramer	[Nanohaloarchaea archaeon PLBr10_U2g27]	N66662046404	N6661255912786	N6661406114258	N6661406114258	41.4349
heterotetramer	[Nanohaloarchaea archaeon PLBr10_U2g27]	N6661406114258	N66662046404	N66662046404	N66662046404	42.3168
heterotetramer	[Nanohaloarchaea archaeon PLBr10_U2g27]	N66662046404	N6661406114258	N66662046404	N66662046404	54.8305
heterotetramer	[Nanohaloarchaea archaeon PLBr10_U2g27]	N6661406114258	N66662046404	N6661406114258	N6661406114258	44.2149
heterotetramer	[Nanohaloarchaea archaeon PLBr10_U2g27]	N66662046404	N6661406114258	N6661406114258	N6661406114258	38.5166
heterotetramer	[Nitrosopumilus sp. AR]	WP_014965732.1	WP_014963817.1.1	WP_014963817.1.1	WP_014965732.1	37.1658
heterotetramer	[Nitrosopumilus sp. AR]	WP_014963817.1.1	WP_014963817.1.1	WP_014963817.1.1	WP_014965732.1	36.4111
heterotetramer	[Nitrosopumilus sp. AR]	WP_014965732.1	WP_014965732.1	WP_014963817.1.1	WP_014965732.1	39.3649
heterotetramer	[Nitrosopumilus sp. AR]	WP_014963817.1.1	WP_014965732.1	WP_014963817.1.1	WP_014963817.1.1	45.3035
heterotetramer	[Nitrosopumilus sp. AR]	WP_014965732.1	WP_014963817.1.1	WP_014963817.1.1	WP_014963817.1.1	41.8611
homotetramer	[Nitrosopumilus sp. AR]	WP_014963817.1.1	WP_014963817.1.1	WP_014963817.1.1	WP_014963817.1.1	37.0447
heterotetramer	[Nitrosopumilus sp. AR]	WP_014965732.1	WP_014965732.1	WP_014963817.1.1	WP_014963817.1.1	47.9556
heterotetramer	[Nitrosopumilus sp. AR]	WP_014963817.1.1	WP_014965732.1	WP_014965732.1	WP_014965732.1	46.9833
heterotetramer	[Nitrosopumilus sp. AR]	WP_014965732.1	WP_014963817.1.1	WP_014965732.1	WP_014965732.1	36.0931
heterotetramer	[Nitrosopumilus sp. AR]	WP_014963817.1.1	WP_014963817.1.1	WP_014965732.1	WP_014965732.1	45.1031
homotetramer	[Nitrosopumilus sp. AR]	WP_014965732.1	WP_014965732.1	WP_014965732.1	WP_014965732.1	46.0033
heterotetramer	[Nitrosopumilus sp. AR]	WP_014963817.1.1	WP_014965732.1	WP_014965732.1	WP_014963817.1.1	48.2258
heterotetramer	[Nitrosopumilus sp. AR]	WP_014965732.1	WP_014963817.1.1	WP_014965732.1	WP_014963817.1.1	33.6311
heterotetramer	[Nitrosopumilus sp. AR]	WP_014963817.1.1	WP_014963817.1.1	WP_014965732.1	WP_014963817.1.1	37.7962
heterotetramer	[Nitrosopumilus sp. AR]	WP_014965732.1	WP_014965732.1	WP_014965732.1	WP_014963817.1.1	34.8471
heterotetramer	[Nitrosopumilus sp. AR]	WP_014963817.1.1	WP_014965732.1	WP_014963817.1.1	WP_014965732.1	44.964
heterotetramer	[Palaeococcus ferrophilus DSM 13482]	WP_048148216.1	WP_048148216.1	WP_048149212.1	WP_048148216.1	13.8264
heterotetramer	[Palaeococcus ferrophilus DSM 13482]	WP_048148216.1	WP_048149212.1	WP_048149212.1	WP_048148216.1	10.8844
heterotetramer	[Palaeococcus ferrophilus DSM 13482]	WP_048149212.1	WP_048149212.1	WP_048149212.1	WP_048148216.1	10.0504
heterotetramer	[Palaeococcus ferrophilus DSM 13482]	WP_048149212.1	WP_048148216.1	WP_048149212.1	WP_048149212.1	14.6213
heterotetramer	[Palaeococcus ferrophilus DSM 13482]	WP_048148216.1	WP_048148216.1	WP_048149212.1	WP_048149212.1	10.9877
heterotetramer	[Palaeococcus ferrophilus DSM 13482]	WP_048148216.1	WP_048149212.1	WP_048149212.1	WP_048149212.1	10.4689
homotetramer	[Palaeococcus ferrophilus DSM 13482]	WP_048149212.1	WP_048149212.1	WP_048149212.1	WP_048149212.1	2.3702
heterotetramer	[Palaeococcus ferrophilus DSM 13482]	WP_048149212.1	WP_048148216.1	WP_048148216.1	WP_048148216.1	4.6228
homotetramer	[Palaeococcus ferrophilus DSM 13482]	WP_048148216.1	WP_048148216.1	WP_048148216.1	WP_048148216.1	3.9635
heterotetramer	[Palaeococcus ferrophilus DSM 13482]	WP_048148216.1	WP_048149212.1	WP_048148216.1	WP_048148216.1	9.1334
heterotetramer	[Palaeococcus ferrophilus DSM 13482]	WP_048149212.1	WP_048149212.1	WP_048148216.1	WP_048148216.1	8.5164
heterotetramer	[Palaeococcus ferrophilus DSM 13482]	WP_048149212.1	WP_048148216.1	WP_048148216.1	WP_048149212.1	5.9128
heterotetramer	[Palaeococcus ferrophilus DSM 13482]	WP_048148216.1	WP_048148216.1	WP_048148216.1	WP_048149212.1	16.4835
heterotetramer	[Palaeococcus ferrophilus DSM 13482]	WP_048148216.1	WP_048149212.1	WP_048148216.1	WP_048149212.1	9.2531
heterotetramer	[Palaeococcus ferrophilus DSM 13482]	WP_048149212.1	WP_048149212.1	WP_048148216.1	WP_048149212.1	8.5963
heterotetramer	[Palaeococcus ferrophilus DSM 13482]	WP_048149212.1	WP_048148216.1	WP_048149212.1	WP_048148216.1	8.5276
heterotetramer	[Palaeococcus pacificus DY20341]	AIF68887.1	AIF69774.1	AIF68887.1	AIF69774.1	16.0185
heterotetramer	[Palaeococcus pacificus DY20341]	AIF69774.1	AIF68887.1	AIF68887.1	AIF69774.1	1.5447
heterotetramer	[Palaeococcus pacificus DY20341]	AIF69774.1	AIF69774.1	AIF68887.1	AIF69774.1	6.9418
homotetramer	[Palaeococcus pacificus DY20341]	AIF68887.1	AIF68887.1	AIF68887.1	AIF68887.1	12.1332
heterotetramer	[Palaeococcus pacificus DY20341]	AIF68887.1	AIF69774.1	AIF68887.1	AIF68887.1	16.9901
heterotetramer	[Palaeococcus pacificus DY20341]	AIF69774.1	AIF68887.1	AIF68887.1	AIF68887.1	0.3364
heterotetramer	[Palaeococcus pacificus DY20341]	AIF69774.1	AIF69774.1	AIF68887.1	AIF68887.1	6.0647
heterotetramer	[Palaeococcus pacificus DY20341]	AIF68887.1	AIF68887.1	AIF69774.1	AIF69774.1	14.0253
heterotetramer	[Palaeococcus pacificus DY20341]	AIF68887.1	AIF69774.1	AIF69774.1	AIF69774.1	15.9394
heterotetramer	[Palaeococcus pacificus DY20341]	AIF69774.1	AIF68887.1	AIF69774.1	AIF69774.1	-1.7994
homotetramer	[Palaeococcus pacificus DY20341]	AIF69774.1	AIF69774.1	AIF69774.1	AIF69774.1	-4.1841
heterotetramer	[Palaeococcus pacificus DY20341]	AIF68887.1	AIF68887.1	AIF69774.1	AIF68887.1	1.6899
heterotetramer	[Palaeococcus pacificus DY20341]	AIF68887.1	AIF69774.1	AIF69774.1	AIF68887.1	3.8689
heterotetramer	[Palaeococcus pacificus DY20341]	AIF69774.1	AIF68887.1	AIF69774.1	AIF68887.1	-2.7257
heterotetramer	[Palaeococcus pacificus DY20341]	AIF69774.1	AIF69774.1	AIF69774.1	AIF68887.1	3.0595
heterotetramer	[Palaeococcus pacificus DY20341]	AIF68887.1	AIF68887.1	AIF68887.1	AIF69774.1	4.7568
heterotetramer	[Pyrococcus abyssi GE5]	CAB49394.1	CAB49394.1	CAB49269.1	CAB49394.1	-8.2952
heterotetramer	[Pyrococcus abyssi GE5]	CAB49394.1	CAB49269.1	CAB49269.1	CAB49394.1	-7.9852
heterotetramer	[Pyrococcus abyssi GE5]	CAB49269.1	CAB49269.1	CAB49269.1	CAB49394.1	5.8415
heterotetramer	[Pyrococcus abyssi GE5]	CAB49269.1	CAB49394.1	CAB49269.1	CAB49269.1	-0.7998
heterotetramer	[Pyrococcus abyssi GE5]	CAB49394.1	CAB49394.1	CAB49269.1	CAB49269.1	-4.3456
heterotetramer	[Pyrococcus abyssi GE5]	CAB49394.1	CAB49269.1	CAB49269.1	CAB49269.1	-4.0216
homotetramer	[Pyrococcus abyssi GE5]	CAB49269.1	CAB49269.1	CAB49269.1	CAB49269.1	9.4356
heterotetramer	[Pyrococcus abyssi GE5]	CAB49269.1	CAB49394.1	CAB49394.1	CAB49394.1	-5.8715
homotetramer	[Pyrococcus abyssi GE5]	CAB49394.1	CAB49394.1	CAB49394.1	CAB49394.1	-12.1733
heterotetramer	[Pyrococcus abyssi GE5]	CAB49394.1	CAB49269.1	CAB49394.1	CAB49394.1	-13.5349
heterotetramer	[Pyrococcus abyssi GE5]	CAB49269.1	CAB49269.1	CAB49394.1	CAB49394.1	-6.7645
heterotetramer	[Pyrococcus abyssi GE5]	CAB49269.1	CAB49394.1	CAB49394.1	CAB49269.1	0.3223
heterotetramer	[Pyrococcus abyssi GE5]	CAB49394.1	CAB49394.1	CAB49394.1	CAB49269.1	-14.7047
heterotetramer	[Pyrococcus abyssi GE5]	CAB49394.1	CAB49269.1	CAB49394.1	CAB49269.1	-7.9825
heterotetramer	[Pyrococcus abyssi GE5]	CAB49269.1	CAB49269.1	CAB49394.1	CAB49269.1	10.8192
heterotetramer	[Pyrococcus abyssi GE5]	CAB49269.1	CAB49394.1	CAB49269.1	CAB49394.1	-4.9677
heterotetramer	[Pyrococcus furiosus DSM 3638]	AAL81846.1	AAL81955.1	AAL81955.1	AAL81846.1	-9.9294
heterotetramer	[Pyrococcus furiosus DSM 3638]	AAL81955.1	AAL81846.1	AAL81955.1	AAL81846.1	4.689
heterotetramer	[Pyrococcus furiosus DSM 3638]	AAL81955.1	AAL81955.1	AAL81955.1	AAL81846.1	0.662
heterotetramer	[Pyrococcus furiosus DSM 3638]	AAL81846.1	AAL81846.1	AAL81955.1	AAL81955.1	-9.2162
heterotetramer	[Pyrococcus furiosus DSM 3638]	AAL81846.1	AAL81955.1	AAL81955.1	AAL81955.1	-6.9501
heterotetramer	[Pyrococcus furiosus DSM 3638]	AAL81955.1	AAL81846.1	AAL81955.1	AAL81955.1	-2.6919
homotetramer	[Pyrococcus furiosus DSM 3638]	AAL81955.1	AAL81955.1	AAL81955.1	AAL81955.1	9.4356
homotetramer	[Pyrococcus furiosus DSM 3638]	AAL81846.1	AAL81846.1	AAL81846.1	AAL81846.1	-12.443
heterotetramer	[Pyrococcus furiosus DSM 3638]	AAL81846.1	AAL81955.1	AAL81846.1	AAL81846.1	-5.743
heterotetramer	[Pyrococcus furiosus DSM 3638]	AAL81955.1	AAL81846.1	AAL81846.1	AAL81846.1	-1.7656
heterotetramer	[Pyrococcus furiosus DSM 3638]	AAL81955.1	AAL81955.1	AAL81846.1	AAL81846.1	0.2131
heterotetramer	[Pyrococcus furiosus DSM 3638]	AAL81846.1	AAL81846.1	AAL81846.1	AAL81955.1	-9.1907
heterotetramer	[Pyrococcus furiosus DSM 3638]	AAL81846.1	AAL81955.1	AAL81846.1	AAL81955.1	-9.0047
heterotetramer	[Pyrococcus furiosus DSM 3638]	AAL81955.1	AAL81846.1	AAL81846.1	AAL81955.1	3.9203
heterotetramer	[Pyrococcus furiosus DSM 3638]	AAL81955.1	AAL81955.1	AAL81846.1	AAL81955.1	1.0979
heterotetramer	[Pyrococcus furiosus DSM 3638]	AAL81846.1	AAL81846.1	AAL81955.1	AAL81846.1	-4.6265
heterotetramer	[Pyrococcus horikoshii OT3]	BAA30901.1	BAA30901.1	BAA30815.1	BAA30901.1	-3.5736
heterotetramer	[Pyrococcus horikoshii OT3]	BAA30901.1	BAA30815.1	BAA30815.1	BAA30901.1	0.8284
heterotetramer	[Pyrococcus horikoshii OT3]	BAA30815.1	BAA30901.1	BAA30815.1	BAA30901.1	-12.2971
homotetramer	[Pyrococcus horikoshii OT3]	BAA30815.1	BAA30815.1	BAA30815.1	BAA30815.1	-14.2405
heterotetramer	[Pyrococcus horikoshii OT3]	BAA30901.1	BAA30901.1	BAA30815.1	BAA30815.1	2.328
heterotetramer	[Pyrococcus horikoshii OT3]	BAA30901.1	BAA30815.1	BAA30815.1	BAA30815.1	-3.0964
heterotetramer	[Pyrococcus horikoshii OT3]	BAA30815.1	BAA30901.1	BAA30815.1	BAA30815.1	-17.5244
heterotetramer	[Pyrococcus horikoshii OT3]	BAA30815.1	BAA30815.1	BAA30901.1	BAA30901.1	-7.8103
homotetramer	[Pyrococcus horikoshii OT3]	BAA30901.1	BAA30901.1	BAA30901.1	BAA30901.1	10.5752
heterotetramer	[Pyrococcus horikoshii OT3]	BAA30901.1	BAA30815.1	BAA30901.1	BAA30901.1	-0.7311
heterotetramer	[Pyrococcus horikoshii OT3]	BAA30815.1	BAA30901.1	BAA30901.1	BAA30901.1	-8.3822
heterotetramer	[Pyrococcus horikoshii OT3]	BAA30815.1	BAA30815.1	BAA30901.1	BAA30815.1	-11.9146
heterotetramer	[Pyrococcus horikoshii OT3]	BAA30901.1	BAA30901.1	BAA30901.1	BAA30815.1	6.2461
heterotetramer	[Pyrococcus horikoshii OT3]	BAA30901.1	BAA30815.1	BAA30901.1	BAA30815.1	-0.2002
heterotetramer	[Pyrococcus horikoshii OT3]	BAA30815.1	BAA30901.1	BAA30901.1	BAA30815.1	-9.3865
heterotetramer	[Pyrococcus horikoshii OT3]	BAA30815.1	BAA30815.1	BAA30815.1	BAA30901.1	-16.1283
heterotetramer	[Pyrococcus sp. NA2]	AEC51213.1	AEC51304.1	AEC51304.1	AEC51213.1	-9.307
heterotetramer	[Pyrococcus sp. NA2]	AEC51304.1	AEC51213.1	AEC51304.1	AEC51213.1	-6.5736
heterotetramer	[Pyrococcus sp. NA2]	AEC51213.1	AEC51213.1	AEC51304.1	AEC51213.1	-5.7684
homotetramer	[Pyrococcus sp. NA2]	AEC51304.1	AEC51304.1	AEC51304.1	AEC51304.1	-1.0859
heterotetramer	[Pyrococcus sp. NA2]	AEC51213.1	AEC51304.1	AEC51304.1	AEC51304.1	-3.2374
heterotetramer	[Pyrococcus sp. NA2]	AEC51304.1	AEC51213.1	AEC51304.1	AEC51304.1	2.6
heterotetramer	[Pyrococcus sp. NA2]	AEC51213.1	AEC51213.1	AEC51304.1	AEC51304.1	-2.5251
heterotetramer	[Pyrococcus sp. NA2]	AEC51304.1	AEC51304.1	AEC51213.1	AEC51213.1	-7.7539
heterotetramer	[Pyrococcus sp. NA2]	AEC51213.1	AEC51304.1	AEC51213.1	AEC51213.1	-23.7891
heterotetramer	[Pyrococcus sp. NA2]	AEC51304.1	AEC51213.1	AEC51213.1	AEC51213.1	-8.2692
homotetramer	[Pyrococcus sp. NA2]	AEC51213.1	AEC51213.1	AEC51213.1	AEC51213.1	-12.7832
heterotetramer	[Pyrococcus sp. NA2]	AEC51304.1	AEC51304.1	AEC51213.1	AEC51304.1	-0.0309
heterotetramer	[Pyrococcus sp. NA2]	AEC51213.1	AEC51304.1	AEC51213.1	AEC51304.1	-12.5995
heterotetramer	[Pyrococcus sp. NA2]	AEC51304.1	AEC51213.1	AEC51213.1	AEC51304.1	-1.9167
heterotetramer	[Pyrococcus sp. NA2]	AEC51213.1	AEC51213.1	AEC51213.1	AEC51304.1	-15.2933
heterotetramer	[Pyrococcus sp. NA2]	AEC51304.1	AEC51304.1	AEC51304.1	AEC51213.1	-7.3191
heterotetramer	[Pyrococcus sp. ST04]	AFK23164.1	AFK23282.1	AFK23282.1	AFK23164.1	-5.1402
heterotetramer	[Pyrococcus sp. ST04]	AFK23282.1	AFK23282.1	AFK23282.1	AFK23164.1	18.4683
heterotetramer	[Pyrococcus sp. ST04]	AFK23282.1	AFK23164.1	AFK23282.1	AFK23164.1	10.1841
heterotetramer	[Pyrococcus sp. ST04]	AFK23164.1	AFK23164.1	AFK23282.1	AFK23282.1	-4.4102
heterotetramer	[Pyrococcus sp. ST04]	AFK23164.1	AFK23282.1	AFK23282.1	AFK23282.1	-3.3717
homotetramer	[Pyrococcus sp. ST04]	AFK23282.1	AFK23282.1	AFK23282.1	AFK23282.1	14.3546
heterotetramer	[Pyrococcus sp. ST04]	AFK23282.1	AFK23164.1	AFK23282.1	AFK23282.1	14.7379
homotetramer	[Pyrococcus sp. ST04]	AFK23164.1	AFK23164.1	AFK23164.1	AFK23164.1	-12.3589
heterotetramer	[Pyrococcus sp. ST04]	AFK23164.1	AFK23282.1	AFK23164.1	AFK23164.1	-11.3564
heterotetramer	[Pyrococcus sp. ST04]	AFK23282.1	AFK23282.1	AFK23164.1	AFK23164.1	12.3703
heterotetramer	[Pyrococcus sp. ST04]	AFK23282.1	AFK23164.1	AFK23164.1	AFK23164.1	10.2001
heterotetramer	[Pyrococcus sp. ST04]	AFK23164.1	AFK23164.1	AFK23164.1	AFK23282.1	-8.5916
heterotetramer	[Pyrococcus sp. ST04]	AFK23164.1	AFK23282.1	AFK23164.1	AFK23282.1	-2.6145
heterotetramer	[Pyrococcus sp. ST04]	AFK23282.1	AFK23282.1	AFK23164.1	AFK23282.1	16.7746
heterotetramer	[Pyrococcus sp. ST04]	AFK23282.1	AFK23164.1	AFK23164.1	AFK23282.1	5.9885
heterotetramer	[Pyrococcus sp. ST04]	AFK23164.1	AFK23164.1	AFK23282.1	AFK23164.1	-6.8197
heterotetramer	[candidate divison MSBL1 archaeon SCGCAAA259D14]	KXA88718.1	KXA89487.1	KXA89487.1	KXA88718.1	24.9744
heterotetramer	[candidate divison MSBL1 archaeon SCGCAAA259D14]	KXA88718.1	KXA89487.1	KXA89487.1	KXA89487.1	40.3034
heterotetramer	[candidate divison MSBL1 archaeon SCGCAAA259D14]	KXA89487.1	KXA88718.1	KXA89487.1	KXA88718.1	34.9212
heterotetramer	[candidate divison MSBL1 archaeon SCGCAAA259D14]	KXA89487.1	KXA89487.1	KXA89487.1	KXA88718.1	37.6351
heterotetramer	[candidate divison MSBL1 archaeon SCGCAAA259D14]	KXA88718.1	KXA88718.1	KXA89487.1	KXA88718.1	32.9525
heterotetramer	[candidate divison MSBL1 archaeon SCGCAAA259D14]	KXA89487.1	KXA88718.1	KXA89487.1	KXA89487.1	33.6489
homotetramer	[candidate divison MSBL1 archaeon SCGCAAA259D14]	KXA89487.1	KXA89487.1	KXA89487.1	KXA89487.1	47.1359
heterotetramer	[candidate divison MSBL1 archaeon SCGCAAA259D14]	KXA88718.1	KXA89487.1	KXA88718.1	KXA89487.1	43.157
heterotetramer	[candidate divison MSBL1 archaeon SCGCAAA259D14]	KXA89487.1	KXA88718.1	KXA88718.1	KXA89487.1	39.747
heterotetramer	[candidate divison MSBL1 archaeon SCGCAAA259D14]	KXA89487.1	KXA89487.1	KXA88718.1	KXA89487.1	42.7499
heterotetramer	[candidate divison MSBL1 archaeon SCGCAAA259D14]	KXA88718.1	KXA88718.1	KXA88718.1	KXA89487.1	35.6815
heterotetramer	[candidate divison MSBL1 archaeon SCGCAAA259D14]	KXA88718.1	KXA89487.1	KXA88718.1	KXA88718.1	31.2282
heterotetramer	[candidate divison MSBL1 archaeon SCGCAAA259D14]	KXA89487.1	KXA88718.1	KXA88718.1	KXA88718.1	21.6846
heterotetramer	[candidate divison MSBL1 archaeon SCGCAAA259D14]	KXA89487.1	KXA89487.1	KXA88718.1	KXA88718.1	40.2668
homotetramer	[candidate divison MSBL1 archaeon SCGCAAA259D14]	KXA88718.1	KXA88718.1	KXA88718.1	KXA88718.1	23.658
heterotetramer	[candidate divison MSBL1 archaeon SCGCAAA259D14]	KXA88718.1	KXA88718.1	KXA89487.1	KXA89487.1	39.197
heterotetramer	[Thermococcus barophilus MP]	ADT83177.1	ADT83796.1	ADT83796.1	ADT83177.1	15.8846
heterotetramer	[Thermococcus barophilus MP]	ADT83177.1	ADT83177.1	ADT83796.1	ADT83177.1	10.2444
heterotetramer	[Thermococcus barophilus MP]	ADT83796.1	ADT83177.1	ADT83796.1	ADT83177.1	0.2376
homotetramer	[Thermococcus barophilus MP]	ADT83796.1	ADT83796.1	ADT83796.1	ADT83796.1	0.5561
heterotetramer	[Thermococcus barophilus MP]	ADT83177.1	ADT83796.1	ADT83796.1	ADT83796.1	12.4638
heterotetramer	[Thermococcus barophilus MP]	ADT83177.1	ADT83177.1	ADT83796.1	ADT83796.1	20.2642
heterotetramer	[Thermococcus barophilus MP]	ADT83796.1	ADT83177.1	ADT83796.1	ADT83796.1	4.176
heterotetramer	[Thermococcus barophilus MP]	ADT83796.1	ADT83796.1	ADT83177.1	ADT83177.1	-0.2629
heterotetramer	[Thermococcus barophilus MP]	ADT83177.1	ADT83796.1	ADT83177.1	ADT83177.1	13.6456
homotetramer	[Thermococcus barophilus MP]	ADT83177.1	ADT83177.1	ADT83177.1	ADT83177.1	22.7522
heterotetramer	[Thermococcus barophilus MP]	ADT83796.1	ADT83177.1	ADT83177.1	ADT83177.1	15.1088
heterotetramer	[Thermococcus barophilus MP]	ADT83796.1	ADT83796.1	ADT83177.1	ADT83796.1	2.8543
heterotetramer	[Thermococcus barophilus MP]	ADT83177.1	ADT83796.1	ADT83177.1	ADT83796.1	15.6448
heterotetramer	[Thermococcus barophilus MP]	ADT83177.1	ADT83177.1	ADT83177.1	ADT83796.1	18.517
heterotetramer	[Thermococcus barophilus MP]	ADT83796.1	ADT83177.1	ADT83177.1	ADT83796.1	4.5033
heterotetramer	[Thermococcus barophilus MP]	ADT83796.1	ADT83796.1	ADT83796.1	ADT83177.1	3.2231
heterotetramer	[Thermococcus celer JCM 8558]	WP_054833969.1	WP_054833969.1	WP_054833969.1	WP_054834221.1	0.7897
heterotetramer	[Thermococcus celer JCM 8558]	WP_054833969.1	WP_054834221.1	WP_054833969.1	WP_054834221.1	10.1383
heterotetramer	[Thermococcus celer JCM 8558]	WP_054834221.1	WP_054834221.1	WP_054833969.1	WP_054834221.1	10.4183
heterotetramer	[Thermococcus celer JCM 8558]	WP_054834221.1	WP_054833969.1	WP_054833969.1	WP_054833969.1	11.4494
homotetramer	[Thermococcus celer JCM 8558]	WP_054833969.1	WP_054833969.1	WP_054833969.1	WP_054833969.1	-3.8124
heterotetramer	[Thermococcus celer JCM 8558]	WP_054833969.1	WP_054834221.1	WP_054833969.1	WP_054833969.1	4.8043
heterotetramer	[Thermococcus celer JCM 8558]	WP_054834221.1	WP_054834221.1	WP_054833969.1	WP_054833969.1	5.7992
heterotetramer	[Thermococcus celer JCM 8558]	WP_054834221.1	WP_054833969.1	WP_054834221.1	WP_054834221.1	7.8356
heterotetramer	[Thermococcus celer JCM 8558]	WP_054833969.1	WP_054833969.1	WP_054834221.1	WP_054834221.1	2.4977
heterotetramer	[Thermococcus celer JCM 8558]	WP_054833969.1	WP_054834221.1	WP_054834221.1	WP_054834221.1	7.7395
homotetramer	[Thermococcus celer JCM 8558]	WP_054834221.1	WP_054834221.1	WP_054834221.1	WP_054834221.1	11.9003
heterotetramer	[Thermococcus celer JCM 8558]	WP_054834221.1	WP_054833969.1	WP_054834221.1	WP_054833969.1	18.8723
heterotetramer	[Thermococcus celer JCM 8558]	WP_054833969.1	WP_054833969.1	WP_054834221.1	WP_054833969.1	-3.9087
heterotetramer	[Thermococcus celer JCM 8558]	WP_054833969.1	WP_054834221.1	WP_054834221.1	WP_054833969.1	13.4072
heterotetramer	[Thermococcus celer JCM 8558]	WP_054834221.1	WP_054834221.1	WP_054834221.1	WP_054833969.1	10.3618
heterotetramer	[Thermococcus celer JCM 8558]	WP_054834221.1	WP_054833969.1	WP_054833969.1	WP_054834221.1	17.4228
heterotetramer	[Thermococcus celericrescens]	KUH33491.1	KUH33491.1	KUH31667.1	KUH33491.1	-3.6339
heterotetramer	[Thermococcus celericrescens]	KUH31667.1	KUH33491.1	KUH31667.1	KUH33491.1	7.3407
heterotetramer	[Thermococcus celericrescens]	KUH31667.1	KUH31667.1	KUH31667.1	KUH33491.1	12.0065
heterotetramer	[Thermococcus celericrescens]	KUH33491.1	KUH31667.1	KUH31667.1	KUH31667.1	-3.5329
heterotetramer	[Thermococcus celericrescens]	KUH33491.1	KUH33491.1	KUH31667.1	KUH31667.1	-4.4585
heterotetramer	[Thermococcus celericrescens]	KUH31667.1	KUH33491.1	KUH31667.1	KUH31667.1	2.3054
homotetramer	[Thermococcus celericrescens]	KUH31667.1	KUH31667.1	KUH31667.1	KUH31667.1	7.669
heterotetramer	[Thermococcus celericrescens]	KUH33491.1	KUH31667.1	KUH33491.1	KUH33491.1	-4.8965
homotetramer	[Thermococcus celericrescens]	KUH33491.1	KUH33491.1	KUH33491.1	KUH33491.1	-11.6201
heterotetramer	[Thermococcus celericrescens]	KUH31667.1	KUH33491.1	KUH33491.1	KUH33491.1	1.0491
heterotetramer	[Thermococcus celericrescens]	KUH31667.1	KUH31667.1	KUH33491.1	KUH33491.1	12.4301
heterotetramer	[Thermococcus celericrescens]	KUH33491.1	KUH31667.1	KUH33491.1	KUH31667.1	-4.657
heterotetramer	[Thermococcus celericrescens]	KUH33491.1	KUH33491.1	KUH33491.1	KUH31667.1	-11.4091
heterotetramer	[Thermococcus celericrescens]	KUH31667.1	KUH33491.1	KUH33491.1	KUH31667.1	5.2788
heterotetramer	[Thermococcus celericrescens]	KUH31667.1	KUH31667.1	KUH33491.1	KUH31667.1	6.7184
heterotetramer	[Thermococcus celericrescens]	KUH33491.1	KUH31667.1	KUH31667.1	KUH33491.1	4.451
heterotetramer	[Thermococcus cleftensis]	AFL95685.1	AFL95685.1	AFL95685.1	AFL94617.1	-9.454
heterotetramer	[Thermococcus cleftensis]	AFL94617.1	AFL95685.1	AFL95685.1	AFL94617.1	9.1234
heterotetramer	[Thermococcus cleftensis]	AFL94617.1	AFL94617.1	AFL95685.1	AFL94617.1	8.2169
heterotetramer	[Thermococcus cleftensis]	AFL95685.1	AFL94617.1	AFL95685.1	AFL95685.1	-1.462
homotetramer	[Thermococcus cleftensis]	AFL95685.1	AFL95685.1	AFL95685.1	AFL95685.1	-11.6201
heterotetramer	[Thermococcus cleftensis]	AFL94617.1	AFL95685.1	AFL95685.1	AFL95685.1	3.4707
heterotetramer	[Thermococcus cleftensis]	AFL94617.1	AFL94617.1	AFL95685.1	AFL95685.1	6.5289
heterotetramer	[Thermococcus cleftensis]	AFL95685.1	AFL94617.1	AFL94617.1	AFL94617.1	0.3112
heterotetramer	[Thermococcus cleftensis]	AFL95685.1	AFL95685.1	AFL94617.1	AFL94617.1	-3.4646
heterotetramer	[Thermococcus cleftensis]	AFL94617.1	AFL95685.1	AFL94617.1	AFL94617.1	8.3271
homotetramer	[Thermococcus cleftensis]	AFL94617.1	AFL94617.1	AFL94617.1	AFL94617.1	8.5887
heterotetramer	[Thermococcus cleftensis]	AFL95685.1	AFL94617.1	AFL94617.1	AFL95685.1	-7.9488
heterotetramer	[Thermococcus cleftensis]	AFL95685.1	AFL95685.1	AFL94617.1	AFL95685.1	-6.1616
heterotetramer	[Thermococcus cleftensis]	AFL94617.1	AFL95685.1	AFL94617.1	AFL95685.1	7.9723
heterotetramer	[Thermococcus cleftensis]	AFL94617.1	AFL94617.1	AFL94617.1	AFL95685.1	8.1976
heterotetramer	[Thermococcus cleftensis]	AFL95685.1	AFL94617.1	AFL95685.1	AFL94617.1	0.7116
heterotetramer	[Thermococcus eurythermalis]	AIU68885.1	AIU69875.1	AIU69875.1	AIU68885.1	6.7237
heterotetramer	[Thermococcus eurythermalis]	AIU68885.1	AIU68885.1	AIU69875.1	AIU68885.1	2.8941
heterotetramer	[Thermococcus eurythermalis]	AIU69875.1	AIU68885.1	AIU69875.1	AIU68885.1	6.4392
homotetramer	[Thermococcus eurythermalis]	AIU69875.1	AIU69875.1	AIU69875.1	AIU69875.1	8.3681
heterotetramer	[Thermococcus eurythermalis]	AIU68885.1	AIU69875.1	AIU69875.1	AIU69875.1	2.5392
heterotetramer	[Thermococcus eurythermalis]	AIU68885.1	AIU68885.1	AIU69875.1	AIU69875.1	-4.4431
heterotetramer	[Thermococcus eurythermalis]	AIU69875.1	AIU68885.1	AIU69875.1	AIU69875.1	13.4309
heterotetramer	[Thermococcus eurythermalis]	AIU69875.1	AIU69875.1	AIU68885.1	AIU68885.1	11.5604
heterotetramer	[Thermococcus eurythermalis]	AIU68885.1	AIU69875.1	AIU68885.1	AIU68885.1	-2.2648
homotetramer	[Thermococcus eurythermalis]	AIU68885.1	AIU68885.1	AIU68885.1	AIU68885.1	-2.9865
heterotetramer	[Thermococcus eurythermalis]	AIU69875.1	AIU68885.1	AIU68885.1	AIU68885.1	11.4305
heterotetramer	[Thermococcus eurythermalis]	AIU69875.1	AIU69875.1	AIU68885.1	AIU69875.1	14.8199
heterotetramer	[Thermococcus eurythermalis]	AIU68885.1	AIU69875.1	AIU68885.1	AIU69875.1	0.3919
heterotetramer	[Thermococcus eurythermalis]	AIU68885.1	AIU68885.1	AIU68885.1	AIU69875.1	-2.4897
heterotetramer	[Thermococcus eurythermalis]	AIU69875.1	AIU68885.1	AIU68885.1	AIU69875.1	12.47
heterotetramer	[Thermococcus eurythermalis]	AIU69875.1	AIU69875.1	AIU69875.1	AIU68885.1	14.4488
heterotetramer	[Thermococcus gammatolerans EJ3]	ACS34282.1	ACS34282.1	ACS34282.1	ACS32979.1	2.0754
heterotetramer	[Thermococcus gammatolerans EJ3]	ACS34282.1	ACS32979.1	ACS34282.1	ACS32979.1	5.0852
heterotetramer	[Thermococcus gammatolerans EJ3]	ACS32979.1	ACS32979.1	ACS34282.1	ACS32979.1	1.4832
heterotetramer	[Thermococcus gammatolerans EJ3]	ACS32979.1	ACS34282.1	ACS34282.1	ACS34282.1	5.2481
homotetramer	[Thermococcus gammatolerans EJ3]	ACS34282.1	ACS34282.1	ACS34282.1	ACS34282.1	7.1004
heterotetramer	[Thermococcus gammatolerans EJ3]	ACS34282.1	ACS32979.1	ACS34282.1	ACS34282.1	13.1837
heterotetramer	[Thermococcus gammatolerans EJ3]	ACS32979.1	ACS32979.1	ACS34282.1	ACS34282.1	-2.7985
heterotetramer	[Thermococcus gammatolerans EJ3]	ACS32979.1	ACS34282.1	ACS32979.1	ACS32979.1	1.5881
heterotetramer	[Thermococcus gammatolerans EJ3]	ACS34282.1	ACS34282.1	ACS32979.1	ACS32979.1	7.6415
heterotetramer	[Thermococcus gammatolerans EJ3]	ACS34282.1	ACS32979.1	ACS32979.1	ACS32979.1	17.3573
homotetramer	[Thermococcus gammatolerans EJ3]	ACS32979.1	ACS32979.1	ACS32979.1	ACS32979.1	-4.0603
heterotetramer	[Thermococcus gammatolerans EJ3]	ACS32979.1	ACS34282.1	ACS32979.1	ACS34282.1	-4.9749
heterotetramer	[Thermococcus gammatolerans EJ3]	ACS34282.1	ACS34282.1	ACS32979.1	ACS34282.1	3.7413
heterotetramer	[Thermococcus gammatolerans EJ3]	ACS34282.1	ACS32979.1	ACS32979.1	ACS34282.1	10.1636
heterotetramer	[Thermococcus gammatolerans EJ3]	ACS32979.1	ACS32979.1	ACS32979.1	ACS34282.1	-5.8671
heterotetramer	[Thermococcus gammatolerans EJ3]	ACS32979.1	ACS34282.1	ACS34282.1	ACS32979.1	-1.1402
heterotetramer	[Thermococcus kodakarensis KOD1]	BAD85602.1	BAD85602.1	BAD85602.1	BAD86478.1	11.5732
heterotetramer	[Thermococcus kodakarensis KOD1]	BAD86478.1	BAD86478.1	BAD85602.1	BAD86478.1	1.0515
heterotetramer	[Thermococcus kodakarensis KOD1]	BAD86478.1	BAD85602.1	BAD85602.1	BAD86478.1	-0.0244
heterotetramer	[Thermococcus kodakarensis KOD1]	BAD85602.1	BAD86478.1	BAD85602.1	BAD85602.1	15.8632
homotetramer	[Thermococcus kodakarensis KOD1]	BAD85602.1	BAD85602.1	BAD85602.1	BAD85602.1	9.8883
heterotetramer	[Thermococcus kodakarensis KOD1]	BAD86478.1	BAD86478.1	BAD85602.1	BAD85602.1	2.6873
heterotetramer	[Thermococcus kodakarensis KOD1]	BAD86478.1	BAD85602.1	BAD85602.1	BAD85602.1	4.5368
heterotetramer	[Thermococcus kodakarensis KOD1]	BAD85602.1	BAD86478.1	BAD86478.1	BAD86478.1	5.5629
heterotetramer	[Thermococcus kodakarensis KOD1]	BAD85602.1	BAD85602.1	BAD86478.1	BAD86478.1	-6.617
homotetramer	[Thermococcus kodakarensis KOD1]	BAD86478.1	BAD86478.1	BAD86478.1	BAD86478.1	-2.9865
heterotetramer	[Thermococcus kodakarensis KOD1]	BAD86478.1	BAD85602.1	BAD86478.1	BAD86478.1	-6.1484
heterotetramer	[Thermococcus kodakarensis KOD1]	BAD85602.1	BAD86478.1	BAD86478.1	BAD85602.1	13.2237
heterotetramer	[Thermococcus kodakarensis KOD1]	BAD85602.1	BAD85602.1	BAD86478.1	BAD85602.1	9.7066
heterotetramer	[Thermococcus kodakarensis KOD1]	BAD86478.1	BAD86478.1	BAD86478.1	BAD85602.1	-5.1527
heterotetramer	[Thermococcus kodakarensis KOD1]	BAD86478.1	BAD85602.1	BAD86478.1	BAD85602.1	-2.6439
heterotetramer	[Thermococcus kodakarensis KOD1]	BAD85602.1	BAD86478.1	BAD85602.1	BAD86478.1	5.108
heterotetramer	[Thermococcus litoralis DSM 5473]	EHR78220.1	EHR78220.1	EHR77909.1	EHR78220.1	16.695
heterotetramer	[Thermococcus litoralis DSM 5473]	EHR78220.1	EHR77909.1	EHR77909.1	EHR78220.1	8.9585
heterotetramer	[Thermococcus litoralis DSM 5473]	EHR77909.1	EHR77909.1	EHR77909.1	EHR78220.1	-1.7108
heterotetramer	[Thermococcus litoralis DSM 5473]	EHR77909.1	EHR78220.1	EHR77909.1	EHR77909.1	-3.5714
heterotetramer	[Thermococcus litoralis DSM 5473]	EHR78220.1	EHR78220.1	EHR77909.1	EHR77909.1	13.5473
heterotetramer	[Thermococcus litoralis DSM 5473]	EHR78220.1	EHR77909.1	EHR77909.1	EHR77909.1	11.2986
homotetramer	[Thermococcus litoralis DSM 5473]	EHR77909.1	EHR77909.1	EHR77909.1	EHR77909.1	-11.3089
heterotetramer	[Thermococcus litoralis DSM 5473]	EHR77909.1	EHR78220.1	EHR78220.1	EHR78220.1	-0.4956
homotetramer	[Thermococcus litoralis DSM 5473]	EHR78220.1	EHR78220.1	EHR78220.1	EHR78220.1	23.1677
heterotetramer	[Thermococcus litoralis DSM 5473]	EHR78220.1	EHR77909.1	EHR78220.1	EHR78220.1	10.8821
heterotetramer	[Thermococcus litoralis DSM 5473]	EHR77909.1	EHR77909.1	EHR78220.1	EHR78220.1	-1.1834
heterotetramer	[Thermococcus litoralis DSM 5473]	EHR77909.1	EHR78220.1	EHR78220.1	EHR77909.1	4.044
heterotetramer	[Thermococcus litoralis DSM 5473]	EHR78220.1	EHR78220.1	EHR78220.1	EHR77909.1	10.9133
heterotetramer	[Thermococcus litoralis DSM 5473]	EHR78220.1	EHR77909.1	EHR78220.1	EHR77909.1	11.2276
heterotetramer	[Thermococcus litoralis DSM 5473]	EHR77909.1	EHR77909.1	EHR78220.1	EHR77909.1	-0.9689
heterotetramer	[Thermococcus litoralis DSM 5473]	EHR77909.1	EHR78220.1	EHR77909.1	EHR78220.1	-3.3915
heterotetramer	[Thermococcus nautili]	AHL23243.1	AHL23243.1	AHL23243.1	AHL21670.1	-2.9935
heterotetramer	[Thermococcus nautili]	AHL21670.1	AHL23243.1	AHL23243.1	AHL21670.1	7.9421
heterotetramer	[Thermococcus nautili]	AHL23243.1	AHL21670.1	AHL23243.1	AHL21670.1	0.2747
heterotetramer	[Thermococcus nautili]	AHL21670.1	AHL21670.1	AHL23243.1	AHL23243.1	7.4037
homotetramer	[Thermococcus nautili]	AHL23243.1	AHL23243.1	AHL23243.1	AHL23243.1	-2.9865
heterotetramer	[Thermococcus nautili]	AHL21670.1	AHL23243.1	AHL23243.1	AHL23243.1	10.9835
heterotetramer	[Thermococcus nautili]	AHL23243.1	AHL21670.1	AHL23243.1	AHL23243.1	-3.4406
homotetramer	[Thermococcus nautili]	AHL21670.1	AHL21670.1	AHL21670.1	AHL21670.1	15.1963
heterotetramer	[Thermococcus nautili]	AHL23243.1	AHL23243.1	AHL21670.1	AHL21670.1	0.3037
heterotetramer	[Thermococcus nautili]	AHL21670.1	AHL23243.1	AHL21670.1	AHL21670.1	18.1684
heterotetramer	[Thermococcus nautili]	AHL23243.1	AHL21670.1	AHL21670.1	AHL21670.1	-3.6256
heterotetramer	[Thermococcus nautili]	AHL21670.1	AHL21670.1	AHL21670.1	AHL23243.1	16.3901
heterotetramer	[Thermococcus nautili]	AHL23243.1	AHL23243.1	AHL21670.1	AHL23243.1	1.7341
heterotetramer	[Thermococcus nautili]	AHL21670.1	AHL23243.1	AHL21670.1	AHL23243.1	7.7591
heterotetramer	[Thermococcus nautili]	AHL23243.1	AHL21670.1	AHL21670.1	AHL23243.1	5.728
heterotetramer	[Thermococcus nautili]	AHL21670.1	AHL21670.1	AHL23243.1	AHL21670.1	12.2937
heterotetramer	[Thermococcus onnurineus NA1]	ACJ16723.1	ACJ16723.1	ACJ16723.1	ACJ15670.1	-8.6709
heterotetramer	[Thermococcus onnurineus NA1]	ACJ15670.1	ACJ16723.1	ACJ16723.1	ACJ15670.1	13.3356
heterotetramer	[Thermococcus onnurineus NA1]	ACJ15670.1	ACJ15670.1	ACJ16723.1	ACJ15670.1	14.0146
heterotetramer	[Thermococcus onnurineus NA1]	ACJ16723.1	ACJ15670.1	ACJ16723.1	ACJ16723.1	-7.686
homotetramer	[Thermococcus onnurineus NA1]	ACJ16723.1	ACJ16723.1	ACJ16723.1	ACJ16723.1	1.2606
heterotetramer	[Thermococcus onnurineus NA1]	ACJ15670.1	ACJ16723.1	ACJ16723.1	ACJ16723.1	21.8117
heterotetramer	[Thermococcus onnurineus NA1]	ACJ15670.1	ACJ15670.1	ACJ16723.1	ACJ16723.1	12.8075
heterotetramer	[Thermococcus onnurineus NA1]	ACJ16723.1	ACJ15670.1	ACJ15670.1	ACJ15670.1	-1.0465
heterotetramer	[Thermococcus onnurineus NA1]	ACJ16723.1	ACJ16723.1	ACJ15670.1	ACJ15670.1	-4.2469
heterotetramer	[Thermococcus onnurineus NA1]	ACJ15670.1	ACJ16723.1	ACJ15670.1	ACJ15670.1	18.8695
homotetramer	[Thermococcus onnurineus NA1]	ACJ15670.1	ACJ15670.1	ACJ15670.1	ACJ15670.1	5.6076
heterotetramer	[Thermococcus onnurineus NA1]	ACJ16723.1	ACJ15670.1	ACJ15670.1	ACJ16723.1	-3.1616
heterotetramer	[Thermococcus onnurineus NA1]	ACJ16723.1	ACJ16723.1	ACJ15670.1	ACJ16723.1	-6.5146
heterotetramer	[Thermococcus onnurineus NA1]	ACJ15670.1	ACJ16723.1	ACJ15670.1	ACJ16723.1	7.4124
heterotetramer	[Thermococcus onnurineus NA1]	ACJ15670.1	ACJ15670.1	ACJ15670.1	ACJ16723.1	1.3068
heterotetramer	[Thermococcus onnurineus NA1]	ACJ16723.1	ACJ15670.1	ACJ16723.1	ACJ15670.1	-4.83
heterotetramer	[candidate divison MSBL1 archaeon SCGCAAA259E17]	KXA93084.1	KXA93084.1	KXA92295.1	KXA92295.1	7.4484
homotetramer	[candidate divison MSBL1 archaeon SCGCAAA259E17]	KXA92295.1	KXA92295.1	KXA92295.1	KXA92295.1	-0.0317
heterotetramer	[candidate divison MSBL1 archaeon SCGCAAA259E17]	KXA93084.1	KXA92295.1	KXA92295.1	KXA92295.1	10.1294
heterotetramer	[candidate divison MSBL1 archaeon SCGCAAA259E17]	KXA92295.1	KXA93084.1	KXA92295.1	KXA92295.1	2.232
heterotetramer	[candidate divison MSBL1 archaeon SCGCAAA259E17]	KXA93084.1	KXA93084.1	KXA92295.1	KXA93084.1	26.3394
heterotetramer	[candidate divison MSBL1 archaeon SCGCAAA259E17]	KXA92295.1	KXA92295.1	KXA92295.1	KXA93084.1	16.2436
heterotetramer	[candidate divison MSBL1 archaeon SCGCAAA259E17]	KXA93084.1	KXA92295.1	KXA92295.1	KXA93084.1	27.2358
heterotetramer	[candidate divison MSBL1 archaeon SCGCAAA259E17]	KXA92295.1	KXA93084.1	KXA92295.1	KXA93084.1	25.4676
heterotetramer	[candidate divison MSBL1 archaeon SCGCAAA259E17]	KXA93084.1	KXA93084.1	KXA93084.1	KXA92295.1	35.4006
heterotetramer	[candidate divison MSBL1 archaeon SCGCAAA259E17]	KXA92295.1	KXA92295.1	KXA93084.1	KXA92295.1	17.1775
heterotetramer	[candidate divison MSBL1 archaeon SCGCAAA259E17]	KXA93084.1	KXA92295.1	KXA93084.1	KXA92295.1	33.0752
heterotetramer	[candidate divison MSBL1 archaeon SCGCAAA259E17]	KXA92295.1	KXA93084.1	KXA93084.1	KXA92295.1	16.0607
homotetramer	[candidate divison MSBL1 archaeon SCGCAAA259E17]	KXA93084.1	KXA93084.1	KXA93084.1	KXA93084.1	33.0434
heterotetramer	[candidate divison MSBL1 archaeon SCGCAAA259E17]	KXA92295.1	KXA92295.1	KXA93084.1	KXA93084.1	15.3979
heterotetramer	[candidate divison MSBL1 archaeon SCGCAAA259E17]	KXA93084.1	KXA92295.1	KXA93084.1	KXA93084.1	33.2218
heterotetramer	[candidate divison MSBL1 archaeon SCGCAAA259E17]	KXA92295.1	KXA93084.1	KXA93084.1	KXA93084.1	35.5112
heterotetramer	[Thermococcus paralvinellae]	AHF80071.1	AHF79684.1	AHF79684.1	AHF80071.1	-0.4926
heterotetramer	[Thermococcus paralvinellae]	AHF79684.1	AHF79684.1	AHF79684.1	AHF80071.1	15.8944
heterotetramer	[Thermococcus paralvinellae]	AHF80071.1	AHF80071.1	AHF79684.1	AHF80071.1	-0.2382
heterotetramer	[Thermococcus paralvinellae]	AHF79684.1	AHF80071.1	AHF79684.1	AHF79684.1	11.3473
heterotetramer	[Thermococcus paralvinellae]	AHF80071.1	AHF79684.1	AHF79684.1	AHF79684.1	4.276
homotetramer	[Thermococcus paralvinellae]	AHF79684.1	AHF79684.1	AHF79684.1	AHF79684.1	22.7522
heterotetramer	[Thermococcus paralvinellae]	AHF80071.1	AHF80071.1	AHF79684.1	AHF79684.1	4.4222
heterotetramer	[Thermococcus paralvinellae]	AHF79684.1	AHF80071.1	AHF80071.1	AHF80071.1	16.3179
heterotetramer	[Thermococcus paralvinellae]	AHF80071.1	AHF79684.1	AHF80071.1	AHF80071.1	8.7378
heterotetramer	[Thermococcus paralvinellae]	AHF79684.1	AHF79684.1	AHF80071.1	AHF80071.1	14.0338
homotetramer	[Thermococcus paralvinellae]	AHF80071.1	AHF80071.1	AHF80071.1	AHF80071.1	-3.4994
heterotetramer	[Thermococcus paralvinellae]	AHF79684.1	AHF80071.1	AHF80071.1	AHF79684.1	4.0983
heterotetramer	[Thermococcus paralvinellae]	AHF80071.1	AHF79684.1	AHF80071.1	AHF79684.1	-5.1295
heterotetramer	[Thermococcus paralvinellae]	AHF79684.1	AHF79684.1	AHF80071.1	AHF79684.1	6.2067
heterotetramer	[Thermococcus paralvinellae]	AHF80071.1	AHF80071.1	AHF80071.1	AHF79684.1	-0.048
heterotetramer	[Thermococcus paralvinellae]	AHF79684.1	AHF80071.1	AHF79684.1	AHF80071.1	13.0684
heterotetramer	[Thermococcus sibiricus MM 739]	ACS90646.1	ACS90646.1	ACS90532.1	ACS90646.1	10.5907
heterotetramer	[Thermococcus sibiricus MM 739]	ACS90646.1	ACS90532.1	ACS90532.1	ACS90646.1	9.9803
heterotetramer	[Thermococcus sibiricus MM 739]	ACS90532.1	ACS90646.1	ACS90532.1	ACS90646.1	2.8942
homotetramer	[Thermococcus sibiricus MM 739]	ACS90532.1	ACS90532.1	ACS90532.1	ACS90532.1	11.1636
heterotetramer	[Thermococcus sibiricus MM 739]	ACS90646.1	ACS90646.1	ACS90532.1	ACS90532.1	0.2249
heterotetramer	[Thermococcus sibiricus MM 739]	ACS90646.1	ACS90532.1	ACS90532.1	ACS90532.1	15.6342
heterotetramer	[Thermococcus sibiricus MM 739]	ACS90532.1	ACS90646.1	ACS90532.1	ACS90532.1	7.4913
heterotetramer	[Thermococcus sibiricus MM 739]	ACS90532.1	ACS90532.1	ACS90646.1	ACS90646.1	0.7327
homotetramer	[Thermococcus sibiricus MM 739]	ACS90646.1	ACS90646.1	ACS90646.1	ACS90646.1	-4.0164
heterotetramer	[Thermococcus sibiricus MM 739]	ACS90646.1	ACS90532.1	ACS90646.1	ACS90646.1	9.157
heterotetramer	[Thermococcus sibiricus MM 739]	ACS90532.1	ACS90646.1	ACS90646.1	ACS90646.1	-1.978
heterotetramer	[Thermococcus sibiricus MM 739]	ACS90532.1	ACS90532.1	ACS90646.1	ACS90532.1	10.2847
heterotetramer	[Thermococcus sibiricus MM 739]	ACS90646.1	ACS90646.1	ACS90646.1	ACS90532.1	-0.4519
heterotetramer	[Thermococcus sibiricus MM 739]	ACS90646.1	ACS90532.1	ACS90646.1	ACS90532.1	10.6795
heterotetramer	[Thermococcus sibiricus MM 739]	ACS90532.1	ACS90646.1	ACS90646.1	ACS90532.1	-0.8175
heterotetramer	[Thermococcus sibiricus MM 739]	ACS90532.1	ACS90532.1	ACS90532.1	ACS90646.1	8.7303
heterotetramer	[Thermococcus sp. 2319x1]	ALV63249.1	ALV63354.1	ALV63354.1	ALV63249.1	12.1052
heterotetramer	[Thermococcus sp. 2319x1]	ALV63354.1	ALV63249.1	ALV63354.1	ALV63249.1	4.5988
heterotetramer	[Thermococcus sp. 2319x1]	ALV63354.1	ALV63354.1	ALV63354.1	ALV63249.1	2.7486
heterotetramer	[Thermococcus sp. 2319x1]	ALV63249.1	ALV63249.1	ALV63354.1	ALV63354.1	16.4049
heterotetramer	[Thermococcus sp. 2319x1]	ALV63249.1	ALV63354.1	ALV63354.1	ALV63354.1	10.1285
heterotetramer	[Thermococcus sp. 2319x1]	ALV63354.1	ALV63249.1	ALV63354.1	ALV63354.1	4.1379
homotetramer	[Thermococcus sp. 2319x1]	ALV63354.1	ALV63354.1	ALV63354.1	ALV63354.1	3.1174
homotetramer	[Thermococcus sp. 2319x1]	ALV63249.1	ALV63249.1	ALV63249.1	ALV63249.1	23.1677
heterotetramer	[Thermococcus sp. 2319x1]	ALV63249.1	ALV63354.1	ALV63249.1	ALV63249.1	8.4194
heterotetramer	[Thermococcus sp. 2319x1]	ALV63354.1	ALV63249.1	ALV63249.1	ALV63249.1	3.5426
heterotetramer	[Thermococcus sp. 2319x1]	ALV63354.1	ALV63354.1	ALV63249.1	ALV63249.1	1.027
heterotetramer	[Thermococcus sp. 2319x1]	ALV63249.1	ALV63249.1	ALV63249.1	ALV63354.1	16.7002
heterotetramer	[Thermococcus sp. 2319x1]	ALV63249.1	ALV63354.1	ALV63249.1	ALV63354.1	5.9011
heterotetramer	[Thermococcus sp. 2319x1]	ALV63354.1	ALV63249.1	ALV63249.1	ALV63354.1	1.5717
heterotetramer	[Thermococcus sp. 2319x1]	ALV63354.1	ALV63354.1	ALV63249.1	ALV63354.1	4.9133
heterotetramer	[Thermococcus sp. 2319x1]	ALV63249.1	ALV63249.1	ALV63354.1	ALV63249.1	18.2978
heterotetramer	[Thermococcus sp. 40_45]	KUK29300.1	KUK29300.1	KUK27947.1	KUK29300.1	10.5907
heterotetramer	[Thermococcus sp. 40_45]	KUK29300.1	KUK27947.1	KUK27947.1	KUK29300.1	9.9803
heterotetramer	[Thermococcus sp. 40_45]	KUK27947.1	KUK29300.1	KUK27947.1	KUK29300.1	2.8942
homotetramer	[Thermococcus sp. 40_45]	KUK27947.1	KUK27947.1	KUK27947.1	KUK27947.1	11.1636
heterotetramer	[Thermococcus sp. 40_45]	KUK29300.1	KUK29300.1	KUK27947.1	KUK27947.1	0.2249
heterotetramer	[Thermococcus sp. 40_45]	KUK29300.1	KUK27947.1	KUK27947.1	KUK27947.1	15.6342
heterotetramer	[Thermococcus sp. 40_45]	KUK27947.1	KUK29300.1	KUK27947.1	KUK27947.1	7.4913
heterotetramer	[Thermococcus sp. 40_45]	KUK27947.1	KUK27947.1	KUK29300.1	KUK29300.1	0.7327
homotetramer	[Thermococcus sp. 40_45]	KUK29300.1	KUK29300.1	KUK29300.1	KUK29300.1	-4.0164
heterotetramer	[Thermococcus sp. 40_45]	KUK29300.1	KUK27947.1	KUK29300.1	KUK29300.1	9.157
heterotetramer	[Thermococcus sp. 40_45]	KUK27947.1	KUK29300.1	KUK29300.1	KUK29300.1	-1.978
heterotetramer	[Thermococcus sp. 40_45]	KUK27947.1	KUK27947.1	KUK29300.1	KUK27947.1	10.2847
heterotetramer	[Thermococcus sp. 40_45]	KUK29300.1	KUK29300.1	KUK29300.1	KUK27947.1	-0.4519
heterotetramer	[Thermococcus sp. 40_45]	KUK29300.1	KUK27947.1	KUK29300.1	KUK27947.1	10.6795
heterotetramer	[Thermococcus sp. 40_45]	KUK27947.1	KUK29300.1	KUK29300.1	KUK27947.1	-0.8175
heterotetramer	[Thermococcus sp. 40_45]	KUK27947.1	KUK27947.1	KUK27947.1	KUK29300.1	8.7303
heterotetramer	[Thermococcus sp. 4557]	AEK73791.1	AEK73791.1	AEK73791.1	AEK72656.1	-11.4091
heterotetramer	[Thermococcus sp. 4557]	AEK72656.1	AEK73791.1	AEK73791.1	AEK72656.1	5.2788
heterotetramer	[Thermococcus sp. 4557]	AEK72656.1	AEK72656.1	AEK73791.1	AEK72656.1	6.7184
heterotetramer	[Thermococcus sp. 4557]	AEK73791.1	AEK72656.1	AEK73791.1	AEK73791.1	-4.8965
homotetramer	[Thermococcus sp. 4557]	AEK73791.1	AEK73791.1	AEK73791.1	AEK73791.1	-11.6201
heterotetramer	[Thermococcus sp. 4557]	AEK72656.1	AEK73791.1	AEK73791.1	AEK73791.1	1.0491
heterotetramer	[Thermococcus sp. 4557]	AEK72656.1	AEK72656.1	AEK73791.1	AEK73791.1	12.4301
heterotetramer	[Thermococcus sp. 4557]	AEK73791.1	AEK72656.1	AEK72656.1	AEK72656.1	-3.5329
heterotetramer	[Thermococcus sp. 4557]	AEK73791.1	AEK73791.1	AEK72656.1	AEK72656.1	-4.4585
heterotetramer	[Thermococcus sp. 4557]	AEK72656.1	AEK73791.1	AEK72656.1	AEK72656.1	2.3054
homotetramer	[Thermococcus sp. 4557]	AEK72656.1	AEK72656.1	AEK72656.1	AEK72656.1	7.669
heterotetramer	[Thermococcus sp. 4557]	AEK73791.1	AEK72656.1	AEK72656.1	AEK73791.1	4.451
heterotetramer	[Thermococcus sp. 4557]	AEK73791.1	AEK73791.1	AEK72656.1	AEK73791.1	-3.6339
heterotetramer	[Thermococcus sp. 4557]	AEK72656.1	AEK73791.1	AEK72656.1	AEK73791.1	7.3407
heterotetramer	[Thermococcus sp. 4557]	AEK72656.1	AEK72656.1	AEK72656.1	AEK73791.1	12.0065
heterotetramer	[Thermococcus sp. 4557]	AEK73791.1	AEK72656.1	AEK73791.1	AEK72656.1	-4.657
heterotetramer	[Thermococcus sp. AM4]	EEB74307.1	EEB74307.1	EEB74307.1	EEB74510.1	6.5763
heterotetramer	[Thermococcus sp. AM4]	EEB74307.1	EEB74510.1	EEB74307.1	EEB74510.1	8.8508
heterotetramer	[Thermococcus sp. AM4]	EEB74510.1	EEB74510.1	EEB74307.1	EEB74510.1	3.1272
heterotetramer	[Thermococcus sp. AM4]	EEB74510.1	EEB74307.1	EEB74307.1	EEB74307.1	-4.4054
homotetramer	[Thermococcus sp. AM4]	EEB74307.1	EEB74307.1	EEB74307.1	EEB74307.1	7.7166
heterotetramer	[Thermococcus sp. AM4]	EEB74307.1	EEB74510.1	EEB74307.1	EEB74307.1	17.4576
heterotetramer	[Thermococcus sp. AM4]	EEB74510.1	EEB74510.1	EEB74307.1	EEB74307.1	-4.4112
heterotetramer	[Thermococcus sp. AM4]	EEB74510.1	EEB74307.1	EEB74510.1	EEB74510.1	-6.6721
heterotetramer	[Thermococcus sp. AM4]	EEB74307.1	EEB74307.1	EEB74510.1	EEB74510.1	10.0758
heterotetramer	[Thermococcus sp. AM4]	EEB74307.1	EEB74510.1	EEB74510.1	EEB74510.1	12.1813
homotetramer	[Thermococcus sp. AM4]	EEB74510.1	EEB74510.1	EEB74510.1	EEB74510.1	16.6131
heterotetramer	[Thermococcus sp. AM4]	EEB74510.1	EEB74307.1	EEB74510.1	EEB74307.1	5.3336
heterotetramer	[Thermococcus sp. AM4]	EEB74307.1	EEB74307.1	EEB74510.1	EEB74307.1	0.1798
heterotetramer	[Thermococcus sp. AM4]	EEB74307.1	EEB74510.1	EEB74510.1	EEB74307.1	9.5131
heterotetramer	[Thermococcus sp. AM4]	EEB74510.1	EEB74510.1	EEB74510.1	EEB74307.1	8.4916
heterotetramer	[Thermococcus sp. AM4]	EEB74510.1	EEB74307.1	EEB74307.1	EEB74510.1	-2.8331
heterotetramer	[Thermococcus sp. JCM 11816]	WP_011250364.1	WP_011250364.1	WP_054840142.1	WP_011250364.1	9.7066
heterotetramer	[Thermococcus sp. JCM 11816]	WP_054840142.1	WP_054840142.1	WP_054840142.1	WP_011250364.1	-5.1527
heterotetramer	[Thermococcus sp. JCM 11816]	WP_054840142.1	WP_011250364.1	WP_054840142.1	WP_011250364.1	-2.6439
heterotetramer	[Thermococcus sp. JCM 11816]	WP_011250364.1	WP_054840142.1	WP_054840142.1	WP_054840142.1	5.5629
heterotetramer	[Thermococcus sp. JCM 11816]	WP_011250364.1	WP_011250364.1	WP_054840142.1	WP_054840142.1	-6.617
homotetramer	[Thermococcus sp. JCM 11816]	WP_054840142.1	WP_054840142.1	WP_054840142.1	WP_054840142.1	-2.9865
heterotetramer	[Thermococcus sp. JCM 11816]	WP_054840142.1	WP_011250364.1	WP_054840142.1	WP_054840142.1	-6.1484
heterotetramer	[Thermococcus sp. JCM 11816]	WP_011250364.1	WP_054840142.1	WP_011250364.1	WP_011250364.1	15.8632
homotetramer	[Thermococcus sp. JCM 11816]	WP_011250364.1	WP_011250364.1	WP_011250364.1	WP_011250364.1	9.8883
heterotetramer	[Thermococcus sp. JCM 11816]	WP_054840142.1	WP_054840142.1	WP_011250364.1	WP_011250364.1	2.6873
heterotetramer	[Thermococcus sp. JCM 11816]	WP_054840142.1	WP_011250364.1	WP_011250364.1	WP_011250364.1	4.5368
heterotetramer	[Thermococcus sp. JCM 11816]	WP_011250364.1	WP_054840142.1	WP_011250364.1	WP_054840142.1	5.108
heterotetramer	[Thermococcus sp. JCM 11816]	WP_011250364.1	WP_011250364.1	WP_011250364.1	WP_054840142.1	11.5732
heterotetramer	[Thermococcus sp. JCM 11816]	WP_054840142.1	WP_054840142.1	WP_011250364.1	WP_054840142.1	1.0515
heterotetramer	[Thermococcus sp. JCM 11816]	WP_054840142.1	WP_011250364.1	WP_011250364.1	WP_054840142.1	-0.0244
heterotetramer	[Thermococcus sp. JCM 11816]	WP_011250364.1	WP_054840142.1	WP_054840142.1	WP_011250364.1	13.2237
heterotetramer	[Thermococcus sp. PK]	WP_042701131.1	WP_042701131.1	WP_042701131.1	WP_042697791.1	4.9712
heterotetramer	[Thermococcus sp. PK]	WP_042697791.1	WP_042697791.1	WP_042701131.1	WP_042697791.1	12.9607
heterotetramer	[Thermococcus sp. PK]	WP_042701131.1	WP_042697791.1	WP_042701131.1	WP_042697791.1	14.8143
heterotetramer	[Thermococcus sp. PK]	WP_042697791.1	WP_042701131.1	WP_042701131.1	WP_042701131.1	7.5432
homotetramer	[Thermococcus sp. PK]	WP_042701131.1	WP_042701131.1	WP_042701131.1	WP_042701131.1	-6.5493
heterotetramer	[Thermococcus sp. PK]	WP_042697791.1	WP_042697791.1	WP_042701131.1	WP_042701131.1	7.6387
heterotetramer	[Thermococcus sp. PK]	WP_042701131.1	WP_042697791.1	WP_042701131.1	WP_042701131.1	7.3346
heterotetramer	[Thermococcus sp. PK]	WP_042697791.1	WP_042701131.1	WP_042697791.1	WP_042697791.1	10.9511
heterotetramer	[Thermococcus sp. PK]	WP_042701131.1	WP_042701131.1	WP_042697791.1	WP_042697791.1	8.3494
homotetramer	[Thermococcus sp. PK]	WP_042697791.1	WP_042697791.1	WP_042697791.1	WP_042697791.1	16.9199
heterotetramer	[Thermococcus sp. PK]	WP_042701131.1	WP_042697791.1	WP_042697791.1	WP_042697791.1	14.2309
heterotetramer	[Thermococcus sp. PK]	WP_042697791.1	WP_042701131.1	WP_042697791.1	WP_042701131.1	10.8771
heterotetramer	[Thermococcus sp. PK]	WP_042701131.1	WP_042701131.1	WP_042697791.1	WP_042701131.1	7.5902
heterotetramer	[Thermococcus sp. PK]	WP_042697791.1	WP_042697791.1	WP_042697791.1	WP_042701131.1	13.2455
heterotetramer	[Thermococcus sp. PK]	WP_042701131.1	WP_042697791.1	WP_042697791.1	WP_042701131.1	5.6562
heterotetramer	[Thermococcus sp. PK]	WP_042697791.1	WP_042701131.1	WP_042701131.1	WP_042697791.1	4.095
heterotetramer	[Thermococcus zilligii AN1]	WP_010477073.1	WP_010477073.1	WP_010477073.1	WP_010480157.1	9.521
heterotetramer	[Thermococcus zilligii AN1]	WP_010480157.1	WP_010477073.1	WP_010477073.1	WP_010480157.1	-7.3486
heterotetramer	[Thermococcus zilligii AN1]	WP_010477073.1	WP_010480157.1	WP_010477073.1	WP_010480157.1	6.3852
heterotetramer	[Thermococcus zilligii AN1]	WP_010480157.1	WP_010480157.1	WP_010477073.1	WP_010477073.1	-7.4121
homotetramer	[Thermococcus zilligii AN1]	WP_010477073.1	WP_010477073.1	WP_010477073.1	WP_010477073.1	9.033
heterotetramer	[Thermococcus zilligii AN1]	WP_010480157.1	WP_010477073.1	WP_010477073.1	WP_010477073.1	3.4166
heterotetramer	[Thermococcus zilligii AN1]	WP_010477073.1	WP_010480157.1	WP_010477073.1	WP_010477073.1	11.4948
homotetramer	[Thermococcus zilligii AN1]	WP_010480157.1	WP_010480157.1	WP_010480157.1	WP_010480157.1	-9.7259
heterotetramer	[Thermococcus zilligii AN1]	WP_010477073.1	WP_010477073.1	WP_010480157.1	WP_010480157.1	6.7089
heterotetramer	[Thermococcus zilligii AN1]	WP_010480157.1	WP_010477073.1	WP_010480157.1	WP_010480157.1	-7.4058
heterotetramer	[Thermococcus zilligii AN1]	WP_010477073.1	WP_010480157.1	WP_010480157.1	WP_010480157.1	5.6468
heterotetramer	[Thermococcus zilligii AN1]	WP_010480157.1	WP_010480157.1	WP_010480157.1	WP_010477073.1	-9.1572
heterotetramer	[Thermococcus zilligii AN1]	WP_010477073.1	WP_010477073.1	WP_010480157.1	WP_010477073.1	7.1585
heterotetramer	[Thermococcus zilligii AN1]	WP_010480157.1	WP_010477073.1	WP_010480157.1	WP_010477073.1	-7.4194
heterotetramer	[Thermococcus zilligii AN1]	WP_010477073.1	WP_010480157.1	WP_010480157.1	WP_010477073.1	2.8735
heterotetramer	[Thermococcus zilligii AN1]	WP_010480157.1	WP_010480157.1	WP_010477073.1	WP_010480157.1	3.7108
heterotetramer	[candidate divison MSBL1 archaeon SCGCAAA259E19]	KXA95773.1	KXA95773.1	KXA95773.1	KXA94486.1	35.4006
heterotetramer	[candidate divison MSBL1 archaeon SCGCAAA259E19]	KXA94486.1	KXA92314.1	KXA95773.1	KXA94486.1	30.2131
heterotetramer	[candidate divison MSBL1 archaeon SCGCAAA259E19]	KXA94486.1	KXA94486.1	KXA95773.1	KXA94486.1	17.1775
heterotetramer	[candidate divison MSBL1 archaeon SCGCAAA259E19]	KXA95773.1	KXA94486.1	KXA95773.1	KXA94486.1	33.0752
heterotetramer	[candidate divison MSBL1 archaeon SCGCAAA259E19]	KXA95773.1	KXA92314.1	KXA95773.1	KXA94486.1	37.4991
heterotetramer	[candidate divison MSBL1 archaeon SCGCAAA259E19]	KXA92314.1	KXA92314.1	KXA95773.1	KXA94486.1	34.0499
heterotetramer	[candidate divison MSBL1 archaeon SCGCAAA259E19]	KXA92314.1	KXA94486.1	KXA95773.1	KXA94486.1	30.1279
heterotetramer	[candidate divison MSBL1 archaeon SCGCAAA259E19]	KXA94486.1	KXA95773.1	KXA95773.1	KXA94486.1	16.0607
heterotetramer	[candidate divison MSBL1 archaeon SCGCAAA259E19]	KXA92314.1	KXA95773.1	KXA95773.1	KXA94486.1	28.6769
heterotetramer	[candidate divison MSBL1 archaeon SCGCAAA259E19]	KXA95773.1	KXA95773.1	KXA95773.1	KXA92314.1	30.2324
homotetramer	[candidate divison MSBL1 archaeon SCGCAAA259E19]	KXA95773.1	KXA95773.1	KXA95773.1	KXA95773.1	33.0434
heterotetramer	[candidate divison MSBL1 archaeon SCGCAAA259E19]	KXA94486.1	KXA92314.1	KXA95773.1	KXA92314.1	34.891
heterotetramer	[candidate divison MSBL1 archaeon SCGCAAA259E19]	KXA94486.1	KXA94486.1	KXA95773.1	KXA92314.1	26.5945
heterotetramer	[candidate divison MSBL1 archaeon SCGCAAA259E19]	KXA95773.1	KXA94486.1	KXA95773.1	KXA92314.1	32.9417
heterotetramer	[candidate divison MSBL1 archaeon SCGCAAA259E19]	KXA95773.1	KXA92314.1	KXA95773.1	KXA92314.1	49.3338
heterotetramer	[candidate divison MSBL1 archaeon SCGCAAA259E19]	KXA92314.1	KXA92314.1	KXA95773.1	KXA92314.1	48.6189
heterotetramer	[candidate divison MSBL1 archaeon SCGCAAA259E19]	KXA92314.1	KXA94486.1	KXA95773.1	KXA92314.1	42.5609
heterotetramer	[candidate divison MSBL1 archaeon SCGCAAA259E19]	KXA94486.1	KXA95773.1	KXA95773.1	KXA92314.1	35.7614
heterotetramer	[candidate divison MSBL1 archaeon SCGCAAA259E19]	KXA92314.1	KXA95773.1	KXA95773.1	KXA92314.1	46.5921
heterotetramer	[candidate divison MSBL1 archaeon SCGCAAA259E19]	KXA95773.1	KXA95773.1	KXA94486.1	KXA95773.1	26.3394
heterotetramer	[candidate divison MSBL1 archaeon SCGCAAA259E19]	KXA94486.1	KXA92314.1	KXA94486.1	KXA95773.1	22.7467
heterotetramer	[candidate divison MSBL1 archaeon SCGCAAA259E19]	KXA94486.1	KXA92314.1	KXA95773.1	KXA95773.1	32.932
heterotetramer	[candidate divison MSBL1 archaeon SCGCAAA259E19]	KXA94486.1	KXA94486.1	KXA94486.1	KXA95773.1	16.2436
heterotetramer	[candidate divison MSBL1 archaeon SCGCAAA259E19]	KXA95773.1	KXA94486.1	KXA94486.1	KXA95773.1	27.2358
heterotetramer	[candidate divison MSBL1 archaeon SCGCAAA259E19]	KXA95773.1	KXA92314.1	KXA94486.1	KXA95773.1	27.6778
heterotetramer	[candidate divison MSBL1 archaeon SCGCAAA259E19]	KXA92314.1	KXA92314.1	KXA94486.1	KXA95773.1	36.2194
heterotetramer	[candidate divison MSBL1 archaeon SCGCAAA259E19]	KXA92314.1	KXA94486.1	KXA94486.1	KXA95773.1	30.14
heterotetramer	[candidate divison MSBL1 archaeon SCGCAAA259E19]	KXA94486.1	KXA95773.1	KXA94486.1	KXA95773.1	25.4676
heterotetramer	[candidate divison MSBL1 archaeon SCGCAAA259E19]	KXA92314.1	KXA95773.1	KXA94486.1	KXA95773.1	31.7447
heterotetramer	[candidate divison MSBL1 archaeon SCGCAAA259E19]	KXA95773.1	KXA95773.1	KXA94486.1	KXA94486.1	7.4484
heterotetramer	[candidate divison MSBL1 archaeon SCGCAAA259E19]	KXA94486.1	KXA92314.1	KXA94486.1	KXA94486.1	12.1769
homotetramer	[candidate divison MSBL1 archaeon SCGCAAA259E19]	KXA94486.1	KXA94486.1	KXA94486.1	KXA94486.1	-0.0317
heterotetramer	[candidate divison MSBL1 archaeon SCGCAAA259E19]	KXA94486.1	KXA94486.1	KXA95773.1	KXA95773.1	15.3979
heterotetramer	[candidate divison MSBL1 archaeon SCGCAAA259E19]	KXA95773.1	KXA94486.1	KXA94486.1	KXA94486.1	10.1294
heterotetramer	[candidate divison MSBL1 archaeon SCGCAAA259E19]	KXA95773.1	KXA92314.1	KXA94486.1	KXA94486.1	25.8831
heterotetramer	[candidate divison MSBL1 archaeon SCGCAAA259E19]	KXA92314.1	KXA92314.1	KXA94486.1	KXA94486.1	36.2223
heterotetramer	[candidate divison MSBL1 archaeon SCGCAAA259E19]	KXA92314.1	KXA94486.1	KXA94486.1	KXA94486.1	5.0069
heterotetramer	[candidate divison MSBL1 archaeon SCGCAAA259E19]	KXA94486.1	KXA95773.1	KXA94486.1	KXA94486.1	2.232
heterotetramer	[candidate divison MSBL1 archaeon SCGCAAA259E19]	KXA92314.1	KXA95773.1	KXA94486.1	KXA94486.1	16.8182
heterotetramer	[candidate divison MSBL1 archaeon SCGCAAA259E19]	KXA95773.1	KXA95773.1	KXA94486.1	KXA92314.1	27.6497
heterotetramer	[candidate divison MSBL1 archaeon SCGCAAA259E19]	KXA94486.1	KXA92314.1	KXA94486.1	KXA92314.1	27.1695
heterotetramer	[candidate divison MSBL1 archaeon SCGCAAA259E19]	KXA94486.1	KXA94486.1	KXA94486.1	KXA92314.1	14.758
heterotetramer	[candidate divison MSBL1 archaeon SCGCAAA259E19]	KXA95773.1	KXA94486.1	KXA94486.1	KXA92314.1	35.9941
heterotetramer	[candidate divison MSBL1 archaeon SCGCAAA259E19]	KXA95773.1	KXA94486.1	KXA95773.1	KXA95773.1	33.2218
heterotetramer	[candidate divison MSBL1 archaeon SCGCAAA259E19]	KXA95773.1	KXA92314.1	KXA94486.1	KXA92314.1	35.4561
heterotetramer	[candidate divison MSBL1 archaeon SCGCAAA259E19]	KXA92314.1	KXA92314.1	KXA94486.1	KXA92314.1	41.8036
heterotetramer	[candidate divison MSBL1 archaeon SCGCAAA259E19]	KXA92314.1	KXA94486.1	KXA94486.1	KXA92314.1	34.8351
heterotetramer	[candidate divison MSBL1 archaeon SCGCAAA259E19]	KXA94486.1	KXA95773.1	KXA94486.1	KXA92314.1	27.7624
heterotetramer	[candidate divison MSBL1 archaeon SCGCAAA259E19]	KXA92314.1	KXA95773.1	KXA94486.1	KXA92314.1	36.9584
heterotetramer	[candidate divison MSBL1 archaeon SCGCAAA259E19]	KXA95773.1	KXA95773.1	KXA92314.1	KXA95773.1	39.604
heterotetramer	[candidate divison MSBL1 archaeon SCGCAAA259E19]	KXA94486.1	KXA92314.1	KXA92314.1	KXA95773.1	41.946
heterotetramer	[candidate divison MSBL1 archaeon SCGCAAA259E19]	KXA94486.1	KXA94486.1	KXA92314.1	KXA95773.1	30.0169
heterotetramer	[candidate divison MSBL1 archaeon SCGCAAA259E19]	KXA95773.1	KXA94486.1	KXA92314.1	KXA95773.1	38.9406
heterotetramer	[candidate divison MSBL1 archaeon SCGCAAA259E19]	KXA95773.1	KXA92314.1	KXA92314.1	KXA95773.1	45.7528
heterotetramer	[candidate divison MSBL1 archaeon SCGCAAA259E19]	KXA95773.1	KXA92314.1	KXA95773.1	KXA95773.1	23.3824
heterotetramer	[candidate divison MSBL1 archaeon SCGCAAA259E19]	KXA92314.1	KXA92314.1	KXA92314.1	KXA95773.1	50.4649
heterotetramer	[candidate divison MSBL1 archaeon SCGCAAA259E19]	KXA92314.1	KXA94486.1	KXA92314.1	KXA95773.1	46.8891
heterotetramer	[candidate divison MSBL1 archaeon SCGCAAA259E19]	KXA94486.1	KXA95773.1	KXA92314.1	KXA95773.1	32.5424
heterotetramer	[candidate divison MSBL1 archaeon SCGCAAA259E19]	KXA92314.1	KXA95773.1	KXA92314.1	KXA95773.1	48.2073
heterotetramer	[candidate divison MSBL1 archaeon SCGCAAA259E19]	KXA95773.1	KXA95773.1	KXA92314.1	KXA94486.1	33.1097
heterotetramer	[candidate divison MSBL1 archaeon SCGCAAA259E19]	KXA94486.1	KXA92314.1	KXA92314.1	KXA94486.1	29.2911
heterotetramer	[candidate divison MSBL1 archaeon SCGCAAA259E19]	KXA94486.1	KXA94486.1	KXA92314.1	KXA94486.1	17.487
heterotetramer	[candidate divison MSBL1 archaeon SCGCAAA259E19]	KXA95773.1	KXA94486.1	KXA92314.1	KXA94486.1	36.1733
heterotetramer	[candidate divison MSBL1 archaeon SCGCAAA259E19]	KXA95773.1	KXA92314.1	KXA92314.1	KXA94486.1	23.1579
heterotetramer	[candidate divison MSBL1 archaeon SCGCAAA259E19]	KXA92314.1	KXA92314.1	KXA92314.1	KXA94486.1	39.1895
heterotetramer	[candidate divison MSBL1 archaeon SCGCAAA259E19]	KXA92314.1	KXA92314.1	KXA95773.1	KXA95773.1	45.8505
heterotetramer	[candidate divison MSBL1 archaeon SCGCAAA259E19]	KXA92314.1	KXA94486.1	KXA92314.1	KXA94486.1	35.1179
heterotetramer	[candidate divison MSBL1 archaeon SCGCAAA259E19]	KXA94486.1	KXA95773.1	KXA92314.1	KXA94486.1	33.2068
heterotetramer	[candidate divison MSBL1 archaeon SCGCAAA259E19]	KXA92314.1	KXA95773.1	KXA92314.1	KXA94486.1	42.3806
heterotetramer	[candidate divison MSBL1 archaeon SCGCAAA259E19]	KXA95773.1	KXA95773.1	KXA92314.1	KXA92314.1	43.5593
heterotetramer	[candidate divison MSBL1 archaeon SCGCAAA259E19]	KXA94486.1	KXA92314.1	KXA92314.1	KXA92314.1	33.3834
heterotetramer	[candidate divison MSBL1 archaeon SCGCAAA259E19]	KXA94486.1	KXA94486.1	KXA92314.1	KXA92314.1	24.121
heterotetramer	[candidate divison MSBL1 archaeon SCGCAAA259E19]	KXA95773.1	KXA94486.1	KXA92314.1	KXA92314.1	40.227
heterotetramer	[candidate divison MSBL1 archaeon SCGCAAA259E19]	KXA95773.1	KXA92314.1	KXA92314.1	KXA92314.1	46.1757
homotetramer	[candidate divison MSBL1 archaeon SCGCAAA259E19]	KXA92314.1	KXA92314.1	KXA92314.1	KXA92314.1	48.921
heterotetramer	[candidate divison MSBL1 archaeon SCGCAAA259E19]	KXA92314.1	KXA94486.1	KXA92314.1	KXA92314.1	51.7926
heterotetramer	[candidate divison MSBL1 archaeon SCGCAAA259E19]	KXA92314.1	KXA94486.1	KXA95773.1	KXA95773.1	30.0136
heterotetramer	[candidate divison MSBL1 archaeon SCGCAAA259E19]	KXA94486.1	KXA95773.1	KXA92314.1	KXA92314.1	40.1636
heterotetramer	[candidate divison MSBL1 archaeon SCGCAAA259E19]	KXA92314.1	KXA95773.1	KXA92314.1	KXA92314.1	56.391
heterotetramer	[candidate divison MSBL1 archaeon SCGCAAA259E19]	KXA94486.1	KXA95773.1	KXA95773.1	KXA95773.1	35.5112
heterotetramer	[candidate divison MSBL1 archaeon SCGCAAA259E19]	KXA92314.1	KXA95773.1	KXA95773.1	KXA95773.1	42.8548
heterotetramer	[uncultured marine crenarchaeote 'Gulf of Maine']	U68348345052	U68348345052	U6832439524616	U68348345052	44.1712
heterotetramer	[uncultured marine crenarchaeote 'Gulf of Maine']	U68348345052	U6832439524616	U6832439524616	U68348345052	36.9521
heterotetramer	[uncultured marine crenarchaeote 'Gulf of Maine']	U6832439524616	U68348345052	U6832439524616	U68348345052	41.4061
homotetramer	[uncultured marine crenarchaeote 'Gulf of Maine']	U6832439524616	U6832439524616	U6832439524616	U6832439524616	44.0786
heterotetramer	[uncultured marine crenarchaeote 'Gulf of Maine']	U68348345052	U68348345052	U6832439524616	U6832439524616	45.461
heterotetramer	[uncultured marine crenarchaeote 'Gulf of Maine']	U68348345052	U6832439524616	U6832439524616	U6832439524616	35.8076
heterotetramer	[uncultured marine crenarchaeote 'Gulf of Maine']	U6832439524616	U68348345052	U6832439524616	U6832439524616	46.0029
heterotetramer	[uncultured marine crenarchaeote 'Gulf of Maine']	U6832439524616	U6832439524616	U68348345052	U68348345052	46.5484
homotetramer	[uncultured marine crenarchaeote 'Gulf of Maine']	U68348345052	U68348345052	U68348345052	U68348345052	46.8583
heterotetramer	[uncultured marine crenarchaeote 'Gulf of Maine']	U68348345052	U6832439524616	U68348345052	U68348345052	47.897
heterotetramer	[uncultured marine crenarchaeote 'Gulf of Maine']	U6832439524616	U68348345052	U68348345052	U68348345052	39.5009
heterotetramer	[uncultured marine crenarchaeote 'Gulf of Maine']	U6832439524616	U6832439524616	U68348345052	U6832439524616	37.399
heterotetramer	[uncultured marine crenarchaeote 'Gulf of Maine']	U68348345052	U68348345052	U68348345052	U6832439524616	37.3474
heterotetramer	[uncultured marine crenarchaeote 'Gulf of Maine']	U68348345052	U6832439524616	U68348345052	U6832439524616	37.988
heterotetramer	[uncultured marine crenarchaeote 'Gulf of Maine']	U6832439524616	U68348345052	U68348345052	U6832439524616	44.8855
heterotetramer	[uncultured marine crenarchaeote 'Gulf of Maine']	U6832439524616	U6832439524616	U6832439524616	U68348345052	42.7307
heterotetramer	[candidate divison MSBL1 archaeon SCGCAAA259E22]	KXA93486.1	KXA93486.1	KXA93486.1	KXA93191.1	26.0137
heterotetramer	[candidate divison MSBL1 archaeon SCGCAAA259E22]	KXA93191.1	KXA93191.1	KXA93486.1	KXA93191.1	15.7709
heterotetramer	[candidate divison MSBL1 archaeon SCGCAAA259E22]	KXA93486.1	KXA93191.1	KXA93486.1	KXA93191.1	23.5909
heterotetramer	[candidate divison MSBL1 archaeon SCGCAAA259E22]	KXA93191.1	KXA93486.1	KXA93486.1	KXA93191.1	19.3447
homotetramer	[candidate divison MSBL1 archaeon SCGCAAA259E22]	KXA93486.1	KXA93486.1	KXA93486.1	KXA93486.1	23.0525
heterotetramer	[candidate divison MSBL1 archaeon SCGCAAA259E22]	KXA93486.1	KXA93486.1	KXA93191.1	KXA93486.1	26.5954
heterotetramer	[candidate divison MSBL1 archaeon SCGCAAA259E22]	KXA93191.1	KXA93191.1	KXA93191.1	KXA93486.1	33.337
heterotetramer	[candidate divison MSBL1 archaeon SCGCAAA259E22]	KXA93486.1	KXA93191.1	KXA93191.1	KXA93486.1	23.9407
heterotetramer	[candidate divison MSBL1 archaeon SCGCAAA259E22]	KXA93191.1	KXA93486.1	KXA93191.1	KXA93486.1	20.6859
heterotetramer	[candidate divison MSBL1 archaeon SCGCAAA259E22]	KXA93486.1	KXA93486.1	KXA93191.1	KXA93191.1	28.7966
homotetramer	[candidate divison MSBL1 archaeon SCGCAAA259E22]	KXA93191.1	KXA93191.1	KXA93191.1	KXA93191.1	22.2227
heterotetramer	[candidate divison MSBL1 archaeon SCGCAAA259E22]	KXA93191.1	KXA93191.1	KXA93486.1	KXA93486.1	36.6408
heterotetramer	[candidate divison MSBL1 archaeon SCGCAAA259E22]	KXA93486.1	KXA93191.1	KXA93191.1	KXA93191.1	19.5402
heterotetramer	[candidate divison MSBL1 archaeon SCGCAAA259E22]	KXA93191.1	KXA93486.1	KXA93191.1	KXA93191.1	20.1016
heterotetramer	[candidate divison MSBL1 archaeon SCGCAAA259E22]	KXA93486.1	KXA93191.1	KXA93486.1	KXA93486.1	31.1001
heterotetramer	[candidate divison MSBL1 archaeon SCGCAAA259E22]	KXA93191.1	KXA93486.1	KXA93486.1	KXA93486.1	30.4139
heterotetramer	[candidate divison MSBL1 archaeon SCGCAAA259I09]	KXA95610.1	KXA97352.1	KXA95610.1	KXA98274.1	26.1998
heterotetramer	[candidate divison MSBL1 archaeon SCGCAAA259I09]	KXA98274.1	KXA97352.1	KXA95610.1	KXA98274.1	36.7425
heterotetramer	[candidate divison MSBL1 archaeon SCGCAAA259I09]	KXA97352.1	KXA97352.1	KXA95610.1	KXA98274.1	25.696
heterotetramer	[candidate divison MSBL1 archaeon SCGCAAA259I09]	KXA98274.1	KXA95610.1	KXA95610.1	KXA98274.1	20.6095
heterotetramer	[candidate divison MSBL1 archaeon SCGCAAA259I09]	KXA95610.1	KXA98274.1	KXA95610.1	KXA98274.1	30.2095
heterotetramer	[candidate divison MSBL1 archaeon SCGCAAA259I09]	KXA97352.1	KXA98274.1	KXA95610.1	KXA98274.1	33.5684
heterotetramer	[candidate divison MSBL1 archaeon SCGCAAA259I09]	KXA98274.1	KXA98274.1	KXA95610.1	KXA98274.1	36.2903
heterotetramer	[candidate divison MSBL1 archaeon SCGCAAA259I09]	KXA95610.1	KXA95610.1	KXA95610.1	KXA98274.1	24.7016
heterotetramer	[candidate divison MSBL1 archaeon SCGCAAA259I09]	KXA97352.1	KXA95610.1	KXA95610.1	KXA98274.1	27.9193
heterotetramer	[candidate divison MSBL1 archaeon SCGCAAA259I09]	KXA95610.1	KXA97352.1	KXA95610.1	KXA97352.1	36.6049
heterotetramer	[candidate divison MSBL1 archaeon SCGCAAA259I09]	KXA95610.1	KXA97352.1	KXA95610.1	KXA95610.1	30.9558
heterotetramer	[candidate divison MSBL1 archaeon SCGCAAA259I09]	KXA98274.1	KXA97352.1	KXA95610.1	KXA97352.1	28.6478
heterotetramer	[candidate divison MSBL1 archaeon SCGCAAA259I09]	KXA97352.1	KXA97352.1	KXA95610.1	KXA97352.1	28.4451
heterotetramer	[candidate divison MSBL1 archaeon SCGCAAA259I09]	KXA98274.1	KXA95610.1	KXA95610.1	KXA97352.1	39.7865
heterotetramer	[candidate divison MSBL1 archaeon SCGCAAA259I09]	KXA95610.1	KXA98274.1	KXA95610.1	KXA97352.1	35.9004
heterotetramer	[candidate divison MSBL1 archaeon SCGCAAA259I09]	KXA97352.1	KXA98274.1	KXA95610.1	KXA97352.1	31.0073
heterotetramer	[candidate divison MSBL1 archaeon SCGCAAA259I09]	KXA98274.1	KXA98274.1	KXA95610.1	KXA97352.1	29.2456
heterotetramer	[candidate divison MSBL1 archaeon SCGCAAA259I09]	KXA95610.1	KXA95610.1	KXA95610.1	KXA97352.1	25.6075
heterotetramer	[candidate divison MSBL1 archaeon SCGCAAA259I09]	KXA97352.1	KXA95610.1	KXA95610.1	KXA97352.1	37.6025
heterotetramer	[candidate divison MSBL1 archaeon SCGCAAA259I09]	KXA95610.1	KXA97352.1	KXA98274.1	KXA95610.1	28.6064
heterotetramer	[candidate divison MSBL1 archaeon SCGCAAA259I09]	KXA98274.1	KXA97352.1	KXA98274.1	KXA95610.1	27.7024
heterotetramer	[candidate divison MSBL1 archaeon SCGCAAA259I09]	KXA98274.1	KXA97352.1	KXA95610.1	KXA95610.1	36.1393
heterotetramer	[candidate divison MSBL1 archaeon SCGCAAA259I09]	KXA97352.1	KXA97352.1	KXA98274.1	KXA95610.1	32.9758
heterotetramer	[candidate divison MSBL1 archaeon SCGCAAA259I09]	KXA98274.1	KXA95610.1	KXA98274.1	KXA95610.1	30.0082
heterotetramer	[candidate divison MSBL1 archaeon SCGCAAA259I09]	KXA95610.1	KXA98274.1	KXA98274.1	KXA95610.1	29.0818
heterotetramer	[candidate divison MSBL1 archaeon SCGCAAA259I09]	KXA97352.1	KXA98274.1	KXA98274.1	KXA95610.1	35.4729
heterotetramer	[candidate divison MSBL1 archaeon SCGCAAA259I09]	KXA98274.1	KXA98274.1	KXA98274.1	KXA95610.1	18.7801
[truncated: 14,712 more rows]

## Sheet: Tetramerisation single_mono
Species	Histone ID	Dimer:dimer interface energy relative to HMfB (ΔGmodel - ΔGHMfB) (kcal/mol)
[truncated: 131 more rows]

[truncated: 1 more sheets: DNA binding single_mono]
